# Supplementary material for: 2-(2-Methoxy­phen­yl)butane­dinitrile
Source: Acta Crystallogr Sect E Struct Rep Online. 2010 Apr 17;66(Pt 5):o1104. doi: 10.1107/S1600536810013462 (PMC2979281; doi:10.1107/S1600536810013462)
Supplement: Supplementary file 2 [file e-66-o1104-Isup2.hkl]

# 
# h,k,l, Fc-squared, Fo-squared, sigma(Fo-squared) and status flag 
# 
data_I
_shelx_title ' 100311b_0m in P2(1)/c' 
_shelx_refln_list_code          4 
_shelx_F_calc_maximum      111.89 
_exptl_crystal_F_000       392.00 
_reflns_d_resolution_high  0.7636 
 
loop_ 
 _symmetry_equiv_pos_as_xyz 
 'x, y, z' 
 '-x, y+1/2, -z+1/2' 
 '-x, -y, -z' 
 'x, -y-1/2, z-1/2' 
 
_cell_length_a    12.3926 
_cell_length_b     5.4050 
_cell_length_c    15.2161 
_cell_angle_alpha  90.000 
_cell_angle_beta  102.947 
_cell_angle_gamma  90.000 
 
_shelx_F_squared_multiplier     1.000 
 
loop_ 
 _refln_index_h 
 _refln_index_k 
 _refln_index_l 
 _refln_F_squared_calc 
 _refln_F_squared_meas 
 _refln_F_squared_sigma 
 _refln_observed_status 
   1   0   0        4.80       -0.48      0.48 o 
   2   0   0     7077.57     6320.71     68.02 o 
   3   0   0      333.54      341.44      4.34 o 
   4   0   0        0.44        0.83      1.01 o 
   5   0   0      493.21      502.70      6.42 o 
   6   0   0      966.59      994.96     14.67 o 
   7   0   0      744.61      765.43     10.75 o 
   8   0   0       48.59       49.96      1.89 o 
   9   0   0      243.81      275.11      4.80 o 
  10   0   0        1.18        0.75      0.91 o 
  11   0   0        0.01       -0.30      0.95 o 
  12   0   0        0.22       -0.76      1.27 o 
  13   0   0        3.91        5.44      1.68 o 
  14   0   0        1.62        2.15      1.65 o 
  15   0   0       13.37       12.68      3.22 o 
   1   1   0     1571.66     1445.71     13.62 o 
   2   1   0     1136.53     1066.77      9.20 o 
   3   1   0     5150.84     4876.57     41.47 o 
   4   1   0     1178.86     1150.11     10.13 o 
   5   1   0      484.94      479.22      4.83 o 
   6   1   0        3.45        6.87      0.68 o 
   7   1   0       87.33      102.75      3.03 o 
   8   1   0       12.47       14.15      1.13 o 
   9   1   0       15.81       19.53      1.02 o 
  10   1   0       39.42       36.97      1.60 o 
  11   1   0        0.66        0.67      0.64 o 
  12   1   0       37.24       36.50      1.69 o 
  13   1   0        2.34        1.76      1.18 o 
  14   1   0        1.81       -1.18      1.18 o 
  15   1   0        7.11        6.74      1.78 o 
   0   2   0     4376.88     4389.29     79.69 o 
   1   2   0     1357.95     1334.74     16.19 o 
   2   2   0       53.01       53.31      1.08 o 
   3   2   0       17.22       16.46      0.62 o 
   4   2   0      204.84      191.79      2.41 o 
   5   2   0       77.97       76.57      1.48 o 
   6   2   0      108.24      115.15      1.94 o 
   7   2   0       17.99       17.32      0.95 o 
   8   2   0        0.06        0.06      0.50 o 
   9   2   0       13.57       14.62      1.12 o 
  10   2   0        0.17        0.21      0.97 o 
  11   2   0       55.81       52.50      2.22 o 
  12   2   0        0.28        0.39      1.05 o 
  13   2   0       18.65       14.67      1.79 o 
  14   2   0        0.01       -1.26      1.40 o 
  15   2   0        0.12       -1.59      1.59 o 
   1   3   0       57.66       63.53      1.23 o 
   2   3   0      684.11      675.06     15.13 o 
   3   3   0       55.61       51.69      1.19 o 
   4   3   0       16.88       15.60      0.85 o 
   5   3   0       56.42       54.55      1.98 o 
   6   3   0       88.91       82.33      2.81 o 
   7   3   0        0.11       -0.17      0.54 o 
   8   3   0        9.14       11.10      1.00 o 
   9   3   0       14.55       13.25      1.30 o 
  10   3   0        0.01       -0.91      0.91 o 
  11   3   0        0.81        1.04      1.05 o 
  12   3   0        1.73       -0.35      1.02 o 
  13   3   0        3.86        2.29      1.25 o 
  14   3   0        3.67        2.93      1.44 o 
   0   4   0      307.77      314.60      5.68 o 
   1   4   0      121.60      126.74      2.41 o 
   2   4   0        2.70        2.93      0.52 o 
   3   4   0       47.00       48.14      1.50 o 
   4   4   0        0.21        0.77      0.53 o 
   5   4   0      316.40      313.89      4.63 o 
   6   4   0       19.61       17.51      1.12 o 
   7   4   0       59.46       71.19      2.21 o 
   8   4   0        5.80        6.08      1.05 o 
   9   4   0       14.00       13.51      1.42 o 
  10   4   0        5.65        6.18      1.21 o 
  11   4   0        6.71        5.79      1.82 o 
  12   4   0        1.57        0.51      1.32 o 
  13   4   0        0.00        2.70      2.81 o 
   1   5   0        3.67        4.56      0.99 o 
   2   5   0       18.85       19.44      2.78 o 
   3   5   0       59.54       60.53      2.36 o 
   4   5   0       10.05        7.38      1.01 o 
   5   5   0        0.85        0.46      0.81 o 
   6   5   0        4.44        5.46      1.27 o 
   7   5   0       12.23       11.78      1.57 o 
   8   5   0       11.68       12.21      1.69 o 
   9   5   0       21.84       23.02      2.15 o 
  10   5   0        7.53        8.72      1.82 o 
  11   5   0        0.97        1.18      2.10 o 
   0   6   0      110.79      109.32      5.97 o 
   1   6   0        3.69        4.67      2.05 o 
   2   6   0        0.12        1.01      1.79 o 
   3   6   0        0.00        1.20      1.48 o 
   4   6   0        9.80        6.72      2.62 o 
   5   6   0        4.45        4.75      2.65 o 
   6   6   0        2.09        3.67      2.84 o 
   7   6   0        4.84        4.49      3.17 o 
 -15   1   1        0.11       -0.11      1.43 o 
 -14   1   1       12.60       15.81      1.96 o 
 -13   1   1        0.14       -1.02      1.02 o 
 -12   1   1       19.95       21.38      1.46 o 
 -11   1   1       18.76       19.86      1.28 o 
 -10   1   1       55.14       58.49      1.60 o 
  -9   1   1       41.48       42.54      1.35 o 
  -8   1   1       19.20       20.60      0.95 o 
  -7   1   1      151.73      155.03      2.31 o 
  -6   1   1      402.48      411.42      3.99 o 
  -5   1   1       60.58       64.39      1.70 o 
  -4   1   1     1855.47     1779.65     13.84 o 
  -3   1   1     4733.68     4305.96     35.33 o 
  -2   1   1       33.97       32.82      0.64 o 
  -1   1   1     1760.22     1637.81     13.83 o 
   0   1   1      113.19       92.39      1.24 o 
   1   1   1     2519.46     2229.92     32.17 o 
   2   1   1      170.33      153.83      1.61 o 
   3   1   1     2014.91     1846.50     14.28 o 
   4   1   1       16.92       20.33      0.77 o 
   5   1   1        0.88        0.03      0.33 o 
   6   1   1       37.41       33.83      1.03 o 
   7   1   1       13.08       14.14      0.80 o 
   8   1   1        6.48        5.71      0.67 o 
   9   1   1        0.01       -0.58      0.61 o 
  10   1   1        0.45        2.15      0.71 o 
  11   1   1        9.25        9.87      1.00 o 
  12   1   1        7.40        9.01      1.23 o 
  13   1   1        9.34        9.41      1.43 o 
  14   1   1       12.91       12.08      1.64 o 
  15   1   1        0.48       -1.42      1.42 o 
 -15   2   1        0.09        0.08      1.66 o 
 -14   2   1        2.28        1.93      1.32 o 
 -13   2   1        2.42        3.36      1.23 o 
 -12   2   1        7.84        6.52      1.29 o 
 -11   2   1        1.84        1.31      0.98 o 
 -10   2   1       21.59       17.68      1.63 o 
  -9   2   1        0.01       -0.36      0.55 o 
  -8   2   1       14.81       16.14      0.91 o 
  -7   2   1       24.58       26.76      1.00 o 
  -6   2   1        1.56        1.75      0.44 o 
  -5   2   1     1325.92     1302.35     10.58 o 
  -4   2   1      365.87      361.86      4.37 o 
  -3   2   1      280.72      274.34      2.95 o 
  -2   2   1       68.74       67.75      1.87 o 
  -1   2   1      334.88      305.73      2.84 o 
   0   2   1      291.20      266.04      2.53 o 
   1   2   1        9.66       11.26      0.65 o 
   2   2   1      139.08      147.39      2.21 o 
   3   2   1      637.43      618.60      5.97 o 
   4   2   1       13.06       18.79      1.33 o 
   5   2   1      433.86      439.80      4.20 o 
   6   2   1       16.77       19.10      0.81 o 
   7   2   1       15.02       14.90      0.87 o 
   8   2   1        0.34        1.10      0.67 o 
   9   2   1        0.31       -0.66      0.66 o 
  10   2   1        1.47       -0.04      0.79 o 
  11   2   1       13.24       13.44      1.47 o 
  12   2   1       13.85       15.31      1.61 o 
  13   2   1        0.15        0.02      1.40 o 
  14   2   1        1.31       -0.78      2.10 o 
 -14   3   1        0.68       -0.64      1.49 o 
 -13   3   1        1.08        0.17      1.16 o 
 -12   3   1        0.00        0.59      1.03 o 
 -11   3   1        1.89        2.29      1.04 o 
 -10   3   1        2.90        0.48      0.98 o 
  -9   3   1       13.21       10.78      1.22 o 
  -8   3   1       42.62       37.03      1.75 o 
  -7   3   1       13.44       13.15      0.97 o 
  -6   3   1       10.69       10.63      1.54 o 
  -5   3   1        6.58        8.96      0.97 o 
  -4   3   1       15.94       15.76      0.82 o 
  -3   3   1       29.49       35.65      0.92 o 
  -2   3   1        1.92        2.43      0.38 o 
  -1   3   1        0.01        0.03      0.26 o 
   0   3   1       33.74       37.24      0.86 o 
   1   3   1       27.50       30.07      1.05 o 
   2   3   1      122.66      128.73      3.32 o 
   3   3   1      155.75      163.14      2.39 o 
   4   3   1       35.08       37.11      1.19 o 
   5   3   1       10.15        7.62      0.73 o 
   6   3   1        9.48        9.49      0.82 o 
   7   3   1        7.76        7.72      1.09 o 
   8   3   1       11.55        7.50      0.94 o 
   9   3   1       26.90       24.84      2.25 o 
  10   3   1       17.89       14.73      2.63 o 
  11   3   1        1.13        0.17      0.95 o 
  12   3   1        2.33        1.34      1.08 o 
  13   3   1        0.45       -1.13      1.13 o 
  14   3   1        1.40       -1.81      5.08 o 
 -13   4   1        0.29       -1.40      1.64 o 
 -12   4   1        0.31        3.37      1.44 o 
 -11   4   1        2.25        2.62      1.60 o 
 -10   4   1        1.01       -0.23      1.17 o 
  -9   4   1       19.13       19.02      2.08 o 
  -8   4   1        3.89        4.37      1.39 o 
  -7   4   1       25.23       21.17      1.42 o 
  -6   4   1        0.34        1.59      0.94 o 
  -5   4   1       10.87       11.53      1.04 o 
  -4   4   1       26.61       25.40      1.33 o 
  -3   4   1       84.32       80.61      1.88 o 
  -2   4   1        1.89        3.11      0.54 o 
  -1   4   1       87.61       89.86      1.58 o 
   0   4   1       76.03       72.29      1.60 o 
   1   4   1       44.65       46.90      1.33 o 
   2   4   1       53.36       57.22      2.50 o 
   3   4   1      178.69      181.35      4.52 o 
   4   4   1       39.09       42.10      1.41 o 
   5   4   1       53.93       50.30      2.15 o 
   6   4   1        8.92        9.76      0.95 o 
   7   4   1        0.20       -0.47      0.64 o 
   8   4   1        0.66        0.86      0.89 o 
   9   4   1        2.62        1.77      0.99 o 
  10   4   1        2.72        4.37      1.13 o 
  11   4   1        2.86        1.68      1.07 o 
  12   4   1        7.75        5.91      1.88 o 
 -11   5   1        0.57       -1.25      3.62 o 
 -10   5   1        0.04       -0.42      1.35 o 
  -9   5   1        3.15        3.52      1.43 o 
  -8   5   1        3.34        2.48      1.24 o 
  -7   5   1       16.16       17.35      1.79 o 
  -6   5   1        3.02        7.21      2.00 o 
  -5   5   1       16.04       16.48      1.58 o 
  -4   5   1       73.36       66.10      2.50 o 
  -3   5   1       10.20       12.16      1.69 o 
  -2   5   1      224.03      218.70      5.81 o 
  -1   5   1        7.64        9.48      1.25 o 
   0   5   1        0.05        0.03      0.70 o 
   1   5   1       13.58       14.77      2.53 o 
   2   5   1       38.49       41.03      2.57 o 
   3   5   1        4.84        7.64      1.56 o 
   4   5   1        0.81        1.44      0.96 o 
   5   5   1       34.94       31.66      1.97 o 
   6   5   1       11.44       11.68      1.30 o 
   7   5   1        8.49        8.54      1.56 o 
   8   5   1        0.48       -0.55      1.16 o 
   9   5   1        0.01       -0.54      1.22 o 
  10   5   1        0.90        0.05      1.47 o 
  -7   6   1        1.02        4.77      3.23 o 
  -6   6   1        4.30        3.59      2.72 o 
  -5   6   1        0.00        2.52      2.38 o 
  -4   6   1        1.43        5.44      2.50 o 
  -3   6   1       11.32       14.27      3.09 o 
  -2   6   1       26.50       24.87      3.34 o 
  -1   6   1        0.03       -0.65      1.08 o 
   0   6   1      120.08      114.72      6.22 o 
   1   6   1       34.61       31.27      3.55 o 
   2   6   1       36.09       37.67      2.78 o 
   3   6   1        0.38        0.89      1.40 o 
   4   6   1        0.01        1.64      1.69 o 
   5   6   1        1.14        2.72      2.61 o 
   6   6   1        5.27        7.46      3.29 o 
   7   6   1        2.03        5.32      3.09 o 
   8   6   1        6.65        6.91      2.70 o 
 -16   0   2        0.23        2.20      1.96 o 
 -15   0   2        0.61        1.58      1.70 o 
 -14   0   2        0.04        0.81      1.42 o 
 -13   0   2        2.73        2.43      1.44 o 
 -12   0   2       57.92       55.43      3.02 o 
 -11   0   2       11.29       14.11      1.87 o 
 -10   0   2      272.08      276.02      4.89 o 
  -9   0   2      188.62      200.82      3.86 o 
  -8   0   2       77.23       84.49      2.36 o 
  -7   0   2     1002.21     1030.30     12.89 o 
  -6   0   2     2085.49     2127.10     29.04 o 
  -5   0   2      798.84      765.58     10.93 o 
  -4   0   2     1122.56     1043.66     12.43 o 
  -3   0   2     2488.34     2362.91     31.33 o 
  -2   0   2     5377.79     5041.72     98.40 o 
  -1   0   2     3078.55     2911.71     38.58 o 
   0   0   2     1488.40     1318.04     14.42 o 
   1   0   2      499.05      439.67      5.13 o 
   2   0   2       38.19       39.52      1.69 o 
   3   0   2     7115.55     6784.93     72.27 o 
   4   0   2        1.96        3.33      1.06 o 
   5   0   2      852.38      876.58     10.51 o 
   6   0   2       21.24       20.33      1.23 o 
   7   0   2      297.76      291.57      4.72 o 
   8   0   2       46.30       46.79      2.00 o 
   9   0   2       93.82       90.70      2.71 o 
  10   0   2        1.97        0.81      1.10 o 
  11   0   2        3.71        4.30      1.22 o 
  12   0   2        7.93        6.16      1.41 o 
  13   0   2        4.54        4.33      1.43 o 
  14   0   2        3.43        3.21      2.16 o 
  15   0   2        4.19        1.72      3.09 o 
 -15   1   2        4.99        4.53      1.58 o 
 -14   1   2        2.65        2.05      1.41 o 
 -13   1   2        8.23        5.16      1.13 o 
 -12   1   2        0.51        0.84      0.86 o 
 -11   1   2       10.80       15.85      1.20 o 
 -10   1   2       13.43       14.32      2.31 o 
  -9   1   2       31.71       33.32      1.23 o 
  -8   1   2      588.30      614.92      6.28 o 
  -7   1   2        6.74        6.87      0.64 o 
  -6   1   2       16.85       22.00      0.85 o 
  -5   1   2      155.04      161.39      2.19 o 
  -4   1   2       32.25       33.32      1.04 o 
  -3   1   2     5653.62     5596.26     51.61 o 
  -2   1   2    12518.40    11736.04     97.21 o 
  -1   1   2      845.07      791.05      7.70 o 
   0   1   2      110.13      128.37      1.66 o 
   1   1   2     1138.14      951.62      8.30 o 
   2   1   2     1857.74     1722.02     14.55 o 
   3   1   2       37.95       45.61      0.90 o 
   4   1   2      767.16      736.63      6.25 o 
   5   1   2      343.62      352.72      3.53 o 
   6   1   2      780.09      809.18      7.11 o 
   7   1   2       69.56       71.50      1.51 o 
   8   1   2       29.16       26.22      1.24 o 
   9   1   2       10.75        8.64      0.89 o 
  10   1   2        2.08        1.50      0.74 o 
  11   1   2       21.15       19.22      1.25 o 
  12   1   2        0.00       -0.52      0.93 o 
  13   1   2        9.74        6.78      1.39 o 
  14   1   2        2.96        1.26      2.02 o 
  15   1   2        5.27        3.96      1.56 o 
 -15   2   2        0.02       -1.28      1.55 o 
 -14   2   2        2.92        0.47      3.40 o 
 -13   2   2       14.34       10.95      1.49 o 
 -12   2   2        3.03        3.89      1.15 o 
 -11   2   2       31.48       32.89      1.84 o 
 -10   2   2        9.91       11.81      1.36 o 
  -9   2   2       20.70       22.98      1.51 o 
  -8   2   2       37.06       36.93      1.20 o 
  -7   2   2        6.17        7.82      0.65 o 
  -6   2   2     1545.54     1512.98     13.36 o 
  -5   2   2      109.83      113.46      1.95 o 
  -4   2   2      360.91      352.53      3.68 o 
  -3   2   2      380.64      411.19      3.75 o 
  -2   2   2        0.12        0.76      0.24 o 
  -1   2   2      858.56      881.83      7.84 o 
   0   2   2     1264.57     1252.20     10.82 o 
   1   2   2      129.54      132.41      1.99 o 
   2   2   2      259.11      253.44      2.91 o 
   3   2   2     1022.83      991.34     10.12 o 
   4   2   2       44.61       60.92      1.56 o 
   5   2   2        0.53        0.76      0.46 o 
   6   2   2        0.00        0.74      0.40 o 
   7   2   2        0.56        0.28      0.58 o 
   8   2   2       25.08       27.25      1.32 o 
   9   2   2       43.47       38.95      1.78 o 
  10   2   2        7.97        5.38      1.26 o 
  11   2   2       17.70       15.36      1.45 o 
  12   2   2        0.00        1.13      1.10 o 
  13   2   2        2.98        1.33      1.80 o 
  14   2   2        0.42       -1.14      1.27 o 
 -14   3   2        0.24       -1.39      1.39 o 
 -13   3   2        0.01       -1.05      1.05 o 
 -12   3   2        3.65        3.94      1.21 o 
 -11   3   2       14.07       16.32      1.56 o 
 -10   3   2        4.33        5.31      1.23 o 
  -9   3   2        0.13       -0.30      0.98 o 
  -8   3   2        3.87        4.87      1.10 o 
  -7   3   2      414.59      398.52      5.45 o 
  -6   3   2       34.80       40.07      1.31 o 
  -5   3   2      251.69      269.86      3.03 o 
  -4   3   2       53.30       64.45      1.35 o 
  -3   3   2     1003.21      986.26      9.11 o 
  -2   3   2      340.38      342.82      3.74 o 
  -1   3   2       86.11       94.95      1.42 o 
   0   3   2      251.42      271.26      5.95 o 
   1   3   2        7.24        9.31      0.68 o 
   2   3   2      198.24      215.67      2.82 o 
   3   3   2      309.41      324.50      4.85 o 
   4   3   2        6.93        8.60      0.73 o 
   5   3   2        9.49        9.69      0.83 o 
   6   3   2        9.54       10.60      0.90 o 
   7   3   2        3.13        1.94      0.73 o 
   8   3   2       39.20       45.32      1.65 o 
   9   3   2       84.47       81.30      2.17 o 
  10   3   2       43.96       45.14      1.83 o 
  11   3   2        2.91        1.76      1.12 o 
  12   3   2        0.21       -0.52      1.06 o 
  13   3   2        1.03       -0.87      1.17 o 
 -13   4   2        3.39        2.64      1.51 o 
 -12   4   2        0.53       -1.22      1.48 o 
 -11   4   2        7.37       11.83      1.99 o 
 -10   4   2       21.42       19.06      1.97 o 
  -9   4   2        2.13        1.41      1.10 o 
  -8   4   2       11.19        8.42      1.37 o 
  -7   4   2       52.71       54.71      2.34 o 
  -6   4   2      244.16      241.46      4.72 o 
  -5   4   2       37.88       41.20      1.62 o 
  -4   4   2        4.77        2.24      1.11 o 
  -3   4   2       33.74       32.95      2.11 o 
  -2   4   2        0.72        1.91      0.75 o 
  -1   4   2       37.34       41.46      1.26 o 
   0   4   2      449.27      456.61      6.62 o 
   1   4   2        0.07        0.03      0.44 o 
   2   4   2        2.91        4.43      1.06 o 
   3   4   2        9.65        8.99      0.99 o 
   4   4   2        2.86        2.22      0.75 o 
   5   4   2       31.26       30.47      1.34 o 
   6   4   2        0.87        0.22      0.65 o 
   7   4   2       13.04        8.21      0.98 o 
   8   4   2        0.02       -0.25      0.79 o 
   9   4   2       11.32       12.00      1.36 o 
  10   4   2        2.44        3.26      1.14 o 
  11   4   2        4.56        0.96      1.12 o 
  12   4   2        4.78        3.64      1.37 o 
 -11   5   2        0.49       -0.70      1.46 o 
 -10   5   2        0.49       -0.24      1.31 o 
  -9   5   2       10.56        7.91      2.24 o 
  -8   5   2        6.30        4.56      1.35 o 
  -7   5   2        0.12        0.22      1.03 o 
  -6   5   2        3.22        4.79      1.22 o 
  -5   5   2       36.64       40.36      3.45 o 
  -4   5   2       38.41       45.14      3.75 o 
  -3   5   2      527.45      540.71     10.01 o 
  -2   5   2        0.41       -0.35      0.81 o 
  -1   5   2       79.81       84.51      2.71 o 
   0   5   2       77.64       76.29      3.18 o 
   1   5   2        3.92        3.22      1.02 o 
   2   5   2       96.92       84.60      4.65 o 
   3   5   2       36.97       35.32      1.68 o 
   4   5   2       56.11       59.42      2.05 o 
   5   5   2        9.08        9.65      1.16 o 
   6   5   2       61.83       65.60      2.27 o 
   7   5   2        0.97        2.47      0.98 o 
   8   5   2        1.34        1.54      1.42 o 
   9   5   2        8.75        7.16      1.90 o 
  10   5   2        1.62        2.08      1.75 o 
  -8   6   2        0.06        5.74      2.78 o 
  -7   6   2        2.77        5.48      2.04 o 
  -6   6   2       20.72       26.34      2.85 o 
  -5   6   2       20.53       32.52      4.32 o 
  -4   6   2        5.32       15.07      3.44 o 
  -2   6   2        1.81        0.21      1.72 o 
  -1   6   2        0.45        0.40      1.63 o 
   0   6   2       11.43       15.19      3.90 o 
   1   6   2        8.50        9.66      1.82 o 
   2   6   2        6.01        7.35      1.77 o 
   3   6   2       12.66       19.57      2.38 o 
   4   6   2        1.24        1.17      1.67 o 
   5   6   2        2.21        3.07      2.22 o 
   6   6   2        1.80        0.46      2.75 o 
   7   6   2        0.03       -0.40      2.59 o 
 -16   1   3        0.00        0.18      2.10 o 
 -15   1   3        0.10       -0.57      1.36 o 
 -14   1   3        0.07        0.51      0.99 o 
 -13   1   3       11.46        9.01      1.34 o 
 -12   1   3       12.01        9.87      1.56 o 
 -11   1   3       18.90       18.57      1.27 o 
 -10   1   3        3.02        3.72      0.95 o 
  -9   1   3       16.86       17.39      1.49 o 
  -8   1   3       25.07       23.72      1.16 o 
  -7   1   3      194.59      201.06      2.79 o 
  -6   1   3       52.95       50.04      1.33 o 
  -5   1   3       68.68       66.09      1.83 o 
  -4   1   3      144.79      138.08      3.66 o 
  -3   1   3     1022.84      978.24      8.63 o 
  -2   1   3     2271.55     2073.70     17.48 o 
  -1   1   3      102.71       89.53      1.42 o 
   0   1   3        9.84       10.62      0.63 o 
   1   1   3        4.79        5.02      0.42 o 
   2   1   3      132.19      131.49      1.54 o 
   3   1   3       69.05       75.91      1.19 o 
   4   1   3      231.03      224.80      2.49 o 
   5   1   3      108.37      111.08      1.69 o 
   6   1   3       24.19       24.35      1.05 o 
   7   1   3      100.84      108.25      1.89 o 
   8   1   3        2.86        3.47      0.67 o 
   9   1   3       55.93       53.17      1.59 o 
  10   1   3        1.71        1.02      0.75 o 
  11   1   3        2.62        0.02      0.89 o 
  12   1   3        4.14        3.36      1.08 o 
  13   1   3       10.47       10.10      1.40 o 
  14   1   3        0.54       -1.29      1.29 o 
 -15   2   3        0.07       -1.35      1.35 o 
 -14   2   3        2.51        0.46      1.27 o 
 -13   2   3        0.11       -0.98      0.98 o 
 -12   2   3        4.38        2.15      1.08 o 
 -11   2   3        5.06        4.14      1.09 o 
 -10   2   3       41.14       40.07      1.75 o 
  -9   2   3        0.15        0.02      0.61 o 
  -8   2   3        2.73        2.53      0.65 o 
  -7   2   3      376.32      381.60      4.95 o 
  -6   2   3       16.09       16.77      0.95 o 
  -5   2   3     1717.05     1674.57     14.69 o 
  -4   2   3      184.79      167.38      2.22 o 
  -3   2   3        2.90        4.36      0.41 o 
  -2   2   3       62.88       59.44      1.08 o 
  -1   2   3       30.80       28.74      0.72 o 
   0   2   3      198.49      187.95      2.85 o 
   1   2   3       27.05       30.21      0.87 o 
   2   2   3       22.65       24.09      0.87 o 
   3   2   3      219.76      218.60      2.78 o 
   4   2   3       25.89       24.62      1.12 o 
   5   2   3      142.67      146.31      2.42 o 
   6   2   3       45.47       43.46      1.44 o 
   7   2   3      109.61      110.94      2.27 o 
   8   2   3        0.47        1.56      0.73 o 
   9   2   3        1.22        0.92      0.82 o 
  10   2   3        4.82        4.31      1.34 o 
  11   2   3        2.24        1.77      1.03 o 
  12   2   3        1.46        0.42      0.99 o 
  13   2   3        2.06        0.28      1.39 o 
  14   2   3       17.38       15.99      2.25 o 
 -14   3   3        0.51        0.63      1.47 o 
 -13   3   3        2.72        1.95      1.37 o 
 -12   3   3        0.93        2.46      1.51 o 
 -11   3   3       11.46       10.70      1.62 o 
 -10   3   3       12.91       12.00      1.93 o 
  -9   3   3       29.78       28.69      2.63 o 
  -8   3   3       39.76       40.78      1.76 o 
  -7   3   3      197.65      188.11      3.35 o 
  -6   3   3       14.14       14.71      0.90 o 
  -5   3   3       70.29       64.70      1.39 o 
  -4   3   3       11.80       12.89      0.66 o 
  -3   3   3        6.64        7.59      0.52 o 
  -2   3   3       26.82       28.18      0.81 o 
  -1   3   3        4.75        2.00      0.37 o 
   0   3   3      340.21      358.48      3.50 o 
   1   3   3       19.21       21.32      0.89 o 
   2   3   3      178.20      186.40      2.61 o 
   3   3   3       48.96       53.43      1.39 o 
   4   3   3        9.64       10.80      1.12 o 
   5   3   3        0.45        0.41      0.52 o 
   6   3   3        0.33        0.11      0.63 o 
   7   3   3       44.91       39.10      1.54 o 
   8   3   3        2.16        1.45      0.77 o 
   9   3   3       20.24       18.73      1.33 o 
  10   3   3       18.51       17.82      1.59 o 
  11   3   3        0.36        0.45      1.06 o 
  12   3   3        1.77        1.54      1.61 o 
  13   3   3        3.53       -0.20      1.25 o 
 -13   4   3        5.01        7.19      2.09 o 
 -12   4   3        2.34        1.54      1.41 o 
 -11   4   3       30.79       31.30      2.87 o 
 -10   4   3       18.31       20.10      1.99 o 
  -9   4   3       17.63       14.68      2.45 o 
  -8   4   3       51.37       52.52      2.38 o 
  -7   4   3        0.00       -0.22      0.88 o 
  -6   4   3      311.81      292.69      5.34 o 
  -5   4   3        6.80        7.39      1.31 o 
  -4   4   3      552.17      533.67     11.78 o 
  -3   4   3       46.33       46.96      1.54 o 
  -2   4   3      100.84       94.86      2.23 o 
  -1   4   3       64.97       66.90      2.12 o 
   0   4   3        3.90        3.09      0.83 o 
   1   4   3      103.76      111.22      2.41 o 
   2   4   3        4.16        5.23      0.81 o 
   3   4   3       58.93       55.84      1.58 o 
   4   4   3        3.18        2.37      0.67 o 
   5   4   3        1.67        1.56      0.66 o 
   6   4   3       88.33       78.58      2.29 o 
   7   4   3        2.24        1.53      0.85 o 
   8   4   3       54.41       47.76      1.81 o 
   9   4   3        5.50        3.37      0.94 o 
  10   4   3        4.58        3.47      1.12 o 
  11   4   3        9.51        7.56      1.39 o 
  12   4   3        3.02        3.63      1.48 o 
 -11   5   3        4.05        4.24      1.64 o 
 -10   5   3        2.69        2.64      1.46 o 
  -9   5   3        1.84        1.88      1.31 o 
  -8   5   3        4.05        4.16      1.32 o 
  -7   5   3        1.12        1.35      1.08 o 
  -6   5   3        2.34        3.37      1.50 o 
  -5   5   3       38.93       42.49      3.79 o 
  -4   5   3       44.93       39.28      3.73 o 
  -3   5   3       26.81       30.69      2.38 o 
  -2   5   3       98.14      110.32      4.46 o 
  -1   5   3        4.77        5.41      1.43 o 
   0   5   3       11.27       12.05      1.39 o 
   1   5   3        5.60        3.23      1.09 o 
   2   5   3        0.14       -0.29      0.67 o 
   3   5   3        1.61        1.17      0.79 o 
   4   5   3       18.23       18.12      1.43 o 
   5   5   3        0.06       -0.77      0.77 o 
   6   5   3        9.71        8.47      1.41 o 
   7   5   3        0.44        1.34      0.96 o 
   8   5   3        0.02        0.52      1.10 o 
   9   5   3        0.44        1.11      1.26 o 
  10   5   3        0.39        5.03      2.25 o 
  -8   6   3        0.21       -0.12      2.45 o 
  -7   6   3       14.00       19.67      2.77 o 
  -6   6   3        0.30        2.11      2.00 o 
  -5   6   3        4.29        4.39      1.82 o 
  -4   6   3        6.70        7.04      2.43 o 
  -3   6   3        4.75        1.80      1.38 o 
  -2   6   3       27.54       24.05      6.20 o 
  -1   6   3        0.39        1.80      1.12 o 
   0   6   3       84.43       87.12      8.88 o 
   1   6   3        0.10        2.23      1.41 o 
   2   6   3       26.17       23.57      2.45 o 
   3   6   3        0.61        1.65      1.83 o 
   4   6   3        2.74        1.66      1.53 o 
   5   6   3        0.00        1.11      1.64 o 
   6   6   3        1.58        0.77      1.66 o 
   7   6   3        2.45        1.13      2.20 o 
 -16   0   4        2.16        0.79      1.88 o 
 -15   0   4        0.94       -0.44      1.55 o 
 -14   0   4        0.71        1.37      1.53 o 
 -13   0   4        4.59        7.23      1.76 o 
 -12   0   4        4.00        4.45      1.42 o 
 -11   0   4       12.35       13.82      1.81 o 
 -10   0   4      116.66      121.76      4.15 o 
  -9   0   4        4.23        4.46      0.92 o 
  -8   0   4        0.83        0.87      0.69 o 
  -7   0   4     1078.40     1114.00     16.45 o 
  -6   0   4     1167.61     1211.01     17.36 o 
  -5   0   4      182.07      163.84      3.47 o 
  -4   0   4      229.12      236.34      8.22 o 
  -3   0   4     1814.30     1798.14     24.20 o 
  -2   0   4        2.95        5.13      0.58 o 
  -1   0   4     5151.24     4746.24     61.08 o 
   0   0   4        3.38        1.66      0.43 o 
   1   0   4     1060.22      954.84     13.47 o 
   2   0   4      601.22      586.01      7.08 o 
   3   0   4      644.79      660.89      8.03 o 
   4   0   4       46.46       46.74      1.56 o 
   5   0   4       20.57       18.40      1.17 o 
   6   0   4     1120.51     1124.43     13.54 o 
   7   0   4        1.59        0.73      0.74 o 
   8   0   4      191.70      203.71      4.07 o 
   9   0   4      315.27      338.10      5.81 o 
  10   0   4      277.49      294.41      5.51 o 
  11   0   4      158.52      164.60      4.81 o 
  12   0   4      100.09      105.07      7.14 o 
  13   0   4       41.28       37.79      7.68 o 
  14   0   4        5.97        0.05      2.08 o 
 -16   1   4        1.11        1.13      1.52 o 
 -15   1   4        0.27        0.64      1.11 o 
 -14   1   4       21.80       21.76      1.87 o 
 -13   1   4        5.54        6.54      1.66 o 
 -12   1   4        6.17        8.08      1.49 o 
 -11   1   4        0.56        0.00      0.69 o 
 -10   1   4       58.31       53.57      1.87 o 
  -9   1   4      368.86      378.31      4.63 o 
  -8   1   4      111.75      114.40      2.14 o 
  -7   1   4       27.23       26.61      1.09 o 
  -6   1   4        6.09        8.25      0.84 o 
  -5   1   4      132.85      148.56      2.36 o 
  -4   1   4     1200.10     1175.06     12.15 o 
  -3   1   4      883.90      922.56      8.21 o 
  -2   1   4      525.86      508.23      5.37 o 
  -1   1   4      502.53      487.77      5.15 o 
   0   1   4     2562.96     2527.28     28.71 o 
   1   1   4     1630.08     1545.21     14.79 o 
   2   1   4        8.42       12.88      0.59 o 
   3   1   4      123.08      125.97      1.66 o 
   4   1   4      198.39      197.12      2.33 o 
   5   1   4        0.24        1.22      0.43 o 
   6   1   4        1.87        0.82      0.44 o 
   7   1   4       15.26       16.21      0.93 o 
   8   1   4        0.43       -0.04      0.57 o 
   9   1   4       13.99       17.33      1.10 o 
  10   1   4       47.30       46.85      1.85 o 
  11   1   4       33.90       34.17      1.76 o 
  12   1   4        3.24        4.12      1.17 o 
  13   1   4        0.28       -1.05      1.05 o 
  14   1   4       32.42       34.65      2.60 o 
 -15   2   4        1.02       -0.89      1.41 o 
 -14   2   4        2.69        1.36      1.35 o 
 -13   2   4       10.60       10.22      2.02 o 
 -12   2   4        0.64        0.90      1.15 o 
 -11   2   4        0.12       -0.64      0.87 o 
 -10   2   4       19.72       17.67      1.22 o 
  -9   2   4      159.36      152.48      2.70 o 
  -8   2   4      151.52      154.78      3.25 o 
  -7   2   4      154.90      164.18      2.58 o 
  -6   2   4        4.06        5.37      0.64 o 
  -5   2   4     1380.21     1359.09     13.60 o 
  -4   2   4      177.39      188.55      2.79 o 
  -3   2   4       17.08       25.60      0.87 o 
  -2   2   4      327.21      353.93      3.68 o 
  -1   2   4        0.10        0.30      0.32 o 
   0   2   4        0.40        1.04      0.38 o 
   1   2   4        0.72        0.21      0.37 o 
   2   2   4      290.77      278.23      3.23 o 
   3   2   4      192.39      191.01      2.60 o 
   4   2   4      107.11      116.00      2.02 o 
   5   2   4        7.14        6.67      1.55 o 
   6   2   4      187.56      179.53      2.86 o 
   7   2   4        5.92        8.93      0.94 o 
   8   2   4       47.99       49.40      2.70 o 
   9   2   4        0.10       -0.31      0.77 o 
  10   2   4        7.82        9.45      1.64 o 
  11   2   4        3.86        3.80      1.06 o 
  12   2   4        6.03        6.11      1.25 o 
  13   2   4       15.17       16.71      1.85 o 
  14   2   4        0.00       -1.43      1.43 o 
 -14   3   4       15.95       15.47      2.39 o 
 -13   3   4        2.79       -0.38      1.92 o 
 -12   3   4        0.54        1.36      1.94 o 
 -11   3   4       11.53        8.79      1.75 o 
 -10   3   4        5.97        9.29      1.85 o 
  -9   3   4      271.69      269.17      7.63 o 
  -8   3   4      545.92      549.18      8.23 o 
  -7   3   4      589.02      575.97      7.04 o 
  -6   3   4        1.81        2.71      0.74 o 
  -5   3   4       38.50       42.35      1.44 o 
  -4   3   4       12.88       12.93      1.09 o 
  -3   3   4       87.66       90.10      1.82 o 
  -2   3   4       60.05       66.28      1.28 o 
  -1   3   4       31.58       29.42      0.93 o 
   0   3   4      719.46      712.54      6.74 o 
   1   3   4        0.46       -0.14      0.38 o 
   2   3   4       48.43       51.23      1.81 o 
   3   3   4       17.61       20.15      1.01 o 
   4   3   4        1.05        1.04      0.59 o 
   5   3   4       15.99       20.77      1.11 o 
   6   3   4        5.59        5.09      0.82 o 
   7   3   4       74.75       70.76      1.96 o 
   8   3   4       13.11       13.33      1.16 o 
   9   3   4       44.92       42.24      1.79 o 
  10   3   4        2.91        2.54      0.96 o 
  11   3   4        0.49        0.14      0.93 o 
  12   3   4        2.37        0.15      1.39 o 
  13   3   4        0.32       -0.17      1.32 o 
 -13   4   4        0.10       -0.33      1.63 o 
 -12   4   4       12.48        6.65      1.71 o 
 -11   4   4       10.51       11.83      1.78 o 
 -10   4   4       27.32       32.58      2.25 o 
  -9   4   4       40.40       35.01      2.22 o 
  -8   4   4        0.19        0.23      0.96 o 
  -7   4   4        2.87        4.31      1.09 o 
  -6   4   4      100.70       95.02      3.48 o 
  -5   4   4      343.49      331.67      7.24 o 
  -4   4   4       28.60       27.67      1.59 o 
  -3   4   4       23.34       22.54      1.22 o 
  -2   4   4       68.36       74.80      2.54 o 
  -1   4   4       89.12       90.53      3.13 o 
   0   4   4       42.68       46.42      1.65 o 
   1   4   4       31.32       30.73      1.42 o 
   2   4   4       11.97       12.94      1.09 o 
   3   4   4      156.35      155.68      3.06 o 
   4   4   4       23.74       22.63      1.40 o 
   5   4   4       41.03       34.86      1.76 o 
   6   4   4       10.02       11.83      1.38 o 
   7   4   4       22.68       24.13      1.63 o 
   8   4   4       24.53       22.56      1.69 o 
   9   4   4        0.22        0.35      0.90 o 
  10   4   4        0.00       -0.67      0.96 o 
  11   4   4        2.98        4.06      1.50 o 
 -11   5   4        0.75        1.32      1.49 o 
 -10   5   4       25.66       32.10      2.50 o 
  -9   5   4       16.95       20.50      2.05 o 
  -8   5   4        4.96        4.01      1.31 o 
  -7   5   4        0.22        1.16      1.46 o 
  -6   5   4        6.10        6.11      2.18 o 
  -5   5   4       47.54       48.62      4.10 o 
  -4   5   4       24.76       28.93      2.40 o 
  -3   5   4       21.70       24.32      2.19 o 
  -2   5   4        2.03        2.24      1.19 o 
  -1   5   4        7.30        8.09      1.22 o 
   0   5   4       56.39       56.73      2.62 o 
   1   5   4        1.62        0.95      0.92 o 
   2   5   4       38.95       40.98      1.82 o 
   3   5   4       51.36       53.47      2.56 o 
   4   5   4        3.30        2.70      0.92 o 
   5   5   4       35.79       31.45      1.76 o 
   6   5   4        2.09        2.26      0.96 o 
   7   5   4        1.98        3.65      1.10 o 
   8   5   4        2.92        2.13      1.08 o 
   9   5   4        0.66        1.03      2.04 o 
  -8   6   4        4.70        9.38      3.32 o 
  -7   6   4        8.25       14.97      4.66 o 
  -6   6   4       34.62       38.15      5.00 o 
  -5   6   4        0.35        2.56      2.12 o 
  -4   6   4        2.32        2.90      2.10 o 
  -3   6   4        6.67        5.67      1.62 o 
  -2   6   4        1.62        2.63      1.37 o 
  -1   6   4       37.11       41.49      2.92 o 
   0   6   4        1.38        2.19      1.64 o 
   1   6   4        5.23        6.53      2.57 o 
   2   6   4        1.66        2.62      1.31 o 
   3   6   4        2.11        2.95      1.26 o 
   4   6   4        2.21        2.60      1.74 o 
   5   6   4        0.68        1.85      1.74 o 
   6   6   4        3.73        4.79      1.81 o 
 -16   1   5        0.29        0.28      1.53 o 
 -15   1   5        0.23        1.14      1.16 o 
 -14   1   5        3.84        2.56      1.09 o 
 -13   1   5        0.00       -0.70      0.89 o 
 -12   1   5       48.44       46.19      2.02 o 
 -11   1   5       51.11       51.37      2.37 o 
 -10   1   5        0.36       -0.65      0.65 o 
  -9   1   5       20.32       21.10      1.20 o 
  -8   1   5       57.07       53.40      1.54 o 
  -7   1   5        3.79        5.75      0.74 o 
  -6   1   5      113.46      128.15      2.04 o 
  -5   1   5      450.98      469.72      5.43 o 
  -4   1   5     1481.42     1468.22     14.30 o 
  -3   1   5      485.15      474.36      4.61 o 
  -2   1   5      646.50      594.18      6.26 o 
  -1   1   5      287.87      268.37      2.87 o 
   0   1   5        6.82        7.82      0.53 o 
   1   1   5      286.77      278.19      2.74 o 
   2   1   5        0.67       -0.17      0.36 o 
   3   1   5      109.74      111.66      1.62 o 
   4   1   5        3.71        6.08      0.53 o 
   5   1   5       79.73       76.54      1.50 o 
   6   1   5      319.55      324.23      3.83 o 
   7   1   5       47.47       48.45      1.41 o 
   8   1   5      123.86      125.89      2.26 o 
   9   1   5       81.52       82.26      2.38 o 
  10   1   5       14.38       16.15      1.56 o 
  11   1   5       11.70        9.65      1.27 o 
  12   1   5       30.58       28.97      2.11 o 
  13   1   5       21.83       24.75      2.79 o 
  14   1   5        0.95       -0.28      1.38 o 
 -15   2   5        6.14        4.05      1.83 o 
 -14   2   5       10.25        9.00      2.97 o 
 -13   2   5        1.11        2.17      1.26 o 
 -12   2   5        4.52        4.51      1.09 o 
 -11   2   5        2.90        3.57      0.89 o 
 -10   2   5       90.30       95.48      2.52 o 
  -9   2   5       61.54       63.31      2.55 o 
  -8   2   5       10.48       11.66      0.96 o 
  -7   2   5       51.51       54.19      1.53 o 
  -6   2   5        2.80        3.44      0.90 o 
  -5   2   5      106.86      114.10      1.89 o 
  -4   2   5       16.74       20.50      1.20 o 
  -3   2   5       13.36       16.13      1.05 o 
  -2   2   5     1126.79     1157.01     13.53 o 
  -1   2   5        6.13        5.32      0.49 o 
   0   2   5      559.70      564.68      6.01 o 
   1   2   5        8.95        7.59      0.60 o 
   2   2   5       78.48       80.46      1.57 o 
   3   2   5       29.68       34.92      1.36 o 
   4   2   5       25.44       20.35      1.03 o 
   5   2   5      174.20      178.23      2.81 o 
   6   2   5       64.40       64.89      2.19 o 
   7   2   5      133.39      134.63      2.64 o 
   8   2   5        8.32        8.15      1.07 o 
   9   2   5        5.83        7.15      1.05 o 
  10   2   5        0.01       -0.50      0.84 o 
  11   2   5        0.02       -1.14      1.39 o 
  12   2   5        2.45        0.17      1.05 o 
  13   2   5        1.19        0.63      1.18 o 
 -14   3   5        7.02        8.61      2.68 o 
 -13   3   5        1.00        1.96      1.65 o 
 -12   3   5        8.73        7.41      1.53 o 
 -11   3   5        0.39        0.84      1.11 o 
 -10   3   5       47.35       45.17      2.31 o 
  -9   3   5      114.13      105.96      4.18 o 
  -8   3   5       73.71       73.60      3.89 o 
  -7   3   5      368.68      373.51      5.20 o 
  -6   3   5       28.36       28.48      1.57 o 
  -5   3   5       38.54       40.10      1.45 o 
  -4   3   5       30.26       34.48      1.57 o 
  -3   3   5        3.51        2.30      0.48 o 
  -2   3   5       14.20       14.74      0.79 o 
  -1   3   5        1.80        2.40      0.46 o 
   0   3   5      117.05      112.84      2.26 o 
   1   3   5        6.13        6.37      0.76 o 
   2   3   5       51.15       50.98      1.39 o 
   3   3   5        0.46        0.73      0.55 o 
   4   3   5        3.61        3.60      0.79 o 
   5   3   5        0.64        0.25      0.59 o 
   6   3   5        6.79        7.29      0.92 o 
   7   3   5        8.92        9.72      1.01 o 
   8   3   5        1.38        1.15      0.79 o 
   9   3   5        4.00        2.68      0.96 o 
  10   3   5        1.96       -0.27      0.88 o 
  11   3   5        1.58        1.16      1.27 o 
  12   3   5        3.06        1.87      1.16 o 
 -13   4   5       17.04       19.37      2.29 o 
 -12   4   5        5.89        7.72      1.72 o 
 -11   4   5       39.60       38.99      2.50 o 
 -10   4   5        0.59        0.93      1.16 o 
  -9   4   5       20.68       19.38      1.87 o 
  -8   4   5       23.45       17.63      1.71 o 
  -7   4   5       27.90       30.19      1.92 o 
  -6   4   5       73.61       68.68      4.55 o 
  -5   4   5        7.43        6.27      1.09 o 
  -4   4   5       34.90       36.55      1.89 o 
  -3   4   5        0.57        1.27      0.81 o 
  -2   4   5        1.69        1.22      0.68 o 
  -1   4   5        7.73        6.57      0.89 o 
   0   4   5        2.05        2.01      0.72 o 
   1   4   5       14.25       11.87      1.51 o 
   2   4   5       13.83       11.96      1.07 o 
   3   4   5       26.27       26.11      1.53 o 
   4   4   5        1.52        2.04      0.83 o 
   5   4   5       30.80       31.46      1.67 o 
   6   4   5        9.93        7.60      1.11 o 
   7   4   5        3.08        2.92      0.97 o 
   8   4   5        0.03       -0.97      0.97 o 
   9   4   5        8.73        7.13      1.28 o 
  10   4   5        4.46        3.77      1.28 o 
  11   4   5        5.46        2.32      1.42 o 
 -11   5   5        0.03       -0.69      1.36 o 
 -10   5   5        1.33        3.84      2.19 o 
  -9   5   5        3.51        5.01      1.47 o 
  -8   5   5        0.28       -0.47      1.52 o 
  -7   5   5        6.22        6.33      1.86 o 
  -6   5   5       19.95       21.64      3.15 o 
  -5   5   5       26.30       29.18      2.44 o 
  -4   5   5        3.73        2.17      1.25 o 
  -3   5   5        4.19        3.51      1.31 o 
  -2   5   5       30.91       26.62      2.19 o 
  -1   5   5        1.24        0.56      0.88 o 
   0   5   5        1.59        1.59      0.81 o 
   1   5   5        1.86        1.26      0.81 o 
   2   5   5       14.10       13.61      1.68 o 
   3   5   5        2.14        1.30      0.86 o 
   4   5   5       68.43       64.05      3.23 o 
   5   5   5        3.77        4.65      1.09 o 
   6   5   5       15.83       14.49      1.45 o 
   7   5   5        7.54        6.49      2.10 o 
   8   5   5        4.88        7.08      1.39 o 
   9   5   5        0.01        0.54      1.13 o 
  -8   6   5        0.34        0.56      2.59 o 
  -7   6   5       10.12       10.10      2.29 o 
  -6   6   5        2.72        6.16      2.45 o 
  -5   6   5       22.60       16.90      3.30 o 
  -4   6   5        9.41        9.54      2.67 o 
  -3   6   5        0.26        2.72      1.42 o 
  -2   6   5        0.90        2.47      2.87 o 
  -1   6   5        0.96        2.94      1.37 o 
   0   6   5        3.42        1.81      1.32 o 
   1   6   5        0.22        1.09      1.11 o 
   2   6   5        6.15        7.53      1.46 o 
   3   6   5        0.34        0.10      1.21 o 
   4   6   5        0.53       -0.48      1.22 o 
   5   6   5        0.00       -0.04      1.05 o 
   6   6   5        0.05        0.31      2.18 o 
 -16   0   6        5.03        4.13      2.02 o 
 -15   0   6       42.68       41.54      3.18 o 
 -14   0   6       34.47       39.44      2.98 o 
 -13   0   6       40.40       41.39      4.83 o 
 -12   0   6       17.91       13.87      2.79 o 
 -11   0   6       67.69       67.99      3.14 o 
 -10   0   6        0.02        0.21      1.01 o 
  -9   0   6        0.96        1.33      1.23 o 
  -8   0   6      188.73      202.67      4.74 o 
  -7   0   6       75.05       80.65      2.69 o 
  -6   0   6       49.89       49.13      2.03 o 
  -5   0   6      350.67      357.92      6.24 o 
  -4   0   6        0.02        0.02      0.68 o 
  -3   0   6      378.30      386.77      6.29 o 
  -2   0   6       59.93       58.72      1.36 o 
  -1   0   6       21.72       25.06      1.43 o 
   0   0   6     4299.28     4397.91     49.90 o 
   1   0   6      159.89      185.80      3.02 o 
   2   0   6     4986.70     5329.12     70.42 o 
   3   0   6       88.12       96.65      2.22 o 
   4   0   6      204.84      216.40      3.70 o 
   5   0   6       23.69       20.50      1.31 o 
   6   0   6        7.50        8.63      1.37 o 
   7   0   6      198.50      205.43      4.08 o 
   8   0   6       20.08       22.22      1.67 o 
   9   0   6      650.96      698.50      9.97 o 
  10   0   6       38.30       42.14      3.33 o 
  11   0   6        0.15       -0.15      1.19 o 
  12   0   6       55.96       64.00      3.91 o 
  13   0   6        2.64       -1.46      1.97 o 
 -16   1   6        1.04        2.72      1.66 o 
 -15   1   6       18.32       14.13      1.66 o 
 -14   1   6        1.44        2.37      1.62 o 
 -13   1   6       26.98       28.04      1.95 o 
 -12   1   6       60.55       66.09      2.32 o 
 -11   1   6       14.25       15.29      1.38 o 
 -10   1   6      122.37      120.62      2.80 o 
  -9   1   6      206.68      218.58      3.25 o 
  -8   1   6       23.26       26.31      1.32 o 
  -7   1   6        9.96       12.15      0.82 o 
  -6   1   6      376.87      389.12      5.75 o 
  -5   1   6       31.48       41.80      1.54 o 
  -4   1   6      431.14      453.71      4.58 o 
  -3   1   6      478.85      505.24      4.92 o 
  -2   1   6       73.35       72.63      1.20 o 
  -1   1   6       33.51       34.12      1.07 o 
   0   1   6      102.85      108.69      1.46 o 
   1   1   6      322.93      345.43      3.36 o 
   2   1   6      317.18      324.87      3.28 o 
   3   1   6      175.85      150.83      2.31 o 
   4   1   6      547.10      575.97      5.38 o 
   5   1   6      114.33      132.73      2.06 o 
   6   1   6       68.89       77.31      1.66 o 
   7   1   6       12.45       13.52      0.96 o 
   8   1   6      416.53      430.72      5.45 o 
   9   1   6       18.49       19.61      1.40 o 
  10   1   6        0.74       -0.50      0.89 o 
  11   1   6       52.70       57.04      2.15 o 
  12   1   6       38.90       42.68      3.48 o 
  13   1   6       13.83       14.23      2.54 o 
 -15   2   6        1.91        1.68      3.96 o 
 -14   2   6        1.07        0.29      1.77 o 
 -13   2   6        0.40        1.43      1.22 o 
 -12   2   6       32.93       30.66      2.11 o 
 -11   2   6      265.03      268.66      5.34 o 
 -10   2   6       16.84       18.42      1.38 o 
  -9   2   6      153.43      156.92      2.79 o 
  -8   2   6       53.22       62.00      1.74 o 
  -7   2   6       45.03       46.11      1.52 o 
  -6   2   6       58.69       64.72      1.50 o 
  -5   2   6       16.01       13.82      0.74 o 
  -4   2   6      154.61      156.45      2.90 o 
  -3   2   6      354.63      372.99      8.92 o 
  -2   2   6      814.14      826.35      9.52 o 
  -1   2   6       60.00       76.66      1.46 o 
   0   2   6      109.20      112.94      1.99 o 
   1   2   6        0.02       -0.19      0.32 o 
   2   2   6       40.89       40.04      0.99 o 
   3   2   6       31.67       30.19      1.18 o 
   4   2   6        8.65       11.40      0.87 o 
   5   2   6      146.13      149.22      2.62 o 
   6   2   6        4.40        4.26      0.83 o 
   7   2   6        3.70        2.62      0.83 o 
   8   2   6        8.56        5.08      0.97 o 
   9   2   6       23.76       24.11      1.48 o 
  10   2   6       15.26       15.21      1.40 o 
  11   2   6       15.69       14.51      1.82 o 
  12   2   6        5.86        4.55      1.21 o 
  13   2   6        2.98        2.06      1.28 o 
 -14   3   6        4.36        3.97      2.18 o 
 -13   3   6        0.00       -0.20      1.60 o 
 -12   3   6        0.93        1.40      1.46 o 
 -11   3   6        6.66        6.11      1.41 o 
 -10   3   6       84.83       89.87      3.09 o 
  -9   3   6        4.48        4.77      1.03 o 
  -8   3   6       18.80       15.65      1.31 o 
  -7   3   6      123.91      116.54      3.02 o 
  -6   3   6        0.03       -0.54      0.54 o 
  -5   3   6       33.11       28.04      1.30 o 
  -4   3   6      226.72      230.69      3.53 o 
  -3   3   6       34.08       30.15      1.22 o 
  -2   3   6       45.45       39.70      1.20 o 
  -1   3   6      241.27      236.31      3.53 o 
   0   3   6        4.76        2.92      0.68 o 
   1   3   6      209.68      211.32      3.94 o 
   2   3   6       14.89       14.73      1.08 o 
   3   3   6       29.79       26.93      1.34 o 
   4   3   6       19.18       22.73      1.35 o 
   5   3   6        0.37        0.76      0.66 o 
   6   3   6       12.09       13.69      1.65 o 
   7   3   6       12.70       17.98      1.29 o 
   8   3   6       44.00       42.76      1.81 o 
   9   3   6       17.19       19.09      2.04 o 
  10   3   6        3.69        5.80      1.15 o 
  11   3   6        2.80        2.96      1.19 o 
  12   3   6        1.90        1.08      1.26 o 
 -13   4   6       14.66       10.59      2.33 o 
 -12   4   6        0.45        1.77      1.41 o 
 -11   4   6       15.55       13.00      1.88 o 
 -10   4   6       17.93       20.77      2.33 o 
  -9   4   6       24.70       22.43      3.96 o 
  -8   4   6        0.37        0.14      0.96 o 
  -7   4   6      102.82      109.90      3.83 o 
  -6   4   6        2.70        2.27      0.88 o 
  -5   4   6       77.05       74.87      2.14 o 
  -4   4   6        0.25        0.29      0.79 o 
  -3   4   6       56.39       51.47      2.09 o 
  -2   4   6      138.48      127.11      3.17 o 
  -1   4   6        4.70        4.08      0.83 o 
   0   4   6        0.02        0.14      0.68 o 
   1   4   6        3.50        4.31      0.89 o 
   2   4   6       17.33       16.46      1.29 o 
   3   4   6        0.23        0.06      0.69 o 
   4   4   6       43.43       50.67      1.95 o 
   5   4   6        3.78        2.90      0.90 o 
   6   4   6        2.26        2.55      1.20 o 
   7   4   6       41.98       41.37      2.00 o 
   8   4   6        0.10        1.02      0.97 o 
   9   4   6        1.44        1.02      1.05 o 
  10   4   6       13.06       19.82      1.82 o 
 -11   5   6        1.80        0.93      1.74 o 
 -10   5   6       11.49       12.58      2.62 o 
  -9   5   6       12.06       10.59      2.93 o 
  -8   5   6        1.41        3.81      2.45 o 
  -7   5   6        0.68       -0.60      1.76 o 
  -6   5   6       19.04       21.36      3.38 o 
  -5   5   6        0.41        0.91      1.52 o 
  -4   5   6       72.25       75.63      3.51 o 
  -3   5   6        0.25        0.28      1.08 o 
  -2   5   6       30.68       32.91      2.41 o 
  -1   5   6        1.97        1.53      0.92 o 
   0   5   6        1.94        1.04      0.84 o 
   1   5   6        0.00       -0.08      0.80 o 
   2   5   6        2.38        1.43      1.04 o 
   3   5   6        6.40        9.27      1.84 o 
   4   5   6        0.32        0.41      0.87 o 
   5   5   6       22.37       21.91      1.69 o 
   6   5   6        4.14        3.49      1.15 o 
   7   5   6       26.47       26.99      2.50 o 
   8   5   6        3.58        2.18      1.54 o 
  -7   6   6        6.78        9.01      2.27 o 
  -6   6   6        0.70        1.48      2.17 o 
  -5   6   6        4.11        6.38      1.85 o 
  -4   6   6        0.71       -0.08      1.40 o 
  -3   6   6       12.26       13.38      3.00 o 
  -2   6   6        1.85        0.78      1.58 o 
  -1   6   6        5.98        4.51      1.63 o 
   0   6   6        2.68        5.56      1.63 o 
   1   6   6        7.59        7.90      1.78 o 
   2   6   6       15.98       15.29      2.32 o 
   3   6   6        5.42        4.01      1.58 o 
   4   6   6        0.87       -0.54      1.26 o 
   5   6   6        6.29        5.51      1.52 o 
 -15   1   7        0.25        1.59      1.23 o 
 -14   1   7       20.46       20.08      1.71 o 
 -13   1   7        3.12        2.61      1.08 o 
 -12   1   7       49.32       51.27      3.89 o 
 -11   1   7       39.14       42.89      2.76 o 
 -10   1   7        1.89        2.57      0.87 o 
  -9   1   7        3.30        1.07      0.63 o 
  -8   1   7       14.28       16.99      1.01 o 
  -7   1   7       15.37       15.67      0.91 o 
  -6   1   7       42.72       45.36      1.69 o 
  -5   1   7       18.79       19.56      0.85 o 
  -4   1   7       95.58      104.38      1.83 o 
  -3   1   7      109.36      102.20      1.57 o 
  -2   1   7       76.74       75.42      1.30 o 
  -1   1   7      804.25      796.06      8.28 o 
   0   1   7       14.67       15.05      0.66 o 
   1   1   7      203.19      208.46      2.40 o 
   2   1   7      119.39      111.82      1.70 o 
   3   1   7      257.46      264.94      3.01 o 
   4   1   7        5.04        4.83      0.78 o 
   5   1   7       81.13       87.83      1.74 o 
   6   1   7       80.82       84.24      1.81 o 
   7   1   7       66.31       67.83      2.20 o 
   8   1   7        0.06        0.20      0.82 o 
   9   1   7       12.73       12.75      1.27 o 
  10   1   7        0.02       -0.67      0.92 o 
  11   1   7        2.04       -0.30      1.00 o 
  12   1   7        4.19        4.27      1.24 o 
  13   1   7        0.18        0.21      1.23 o 
 -15   2   7        1.05        1.98      2.75 o 
 -14   2   7        1.78       -1.40      1.80 o 
 -13   2   7        5.09        6.55      1.46 o 
 -12   2   7       80.42       79.23      3.02 o 
 -11   2   7       14.94       15.58      2.04 o 
 -10   2   7      124.94      121.36      3.64 o 
  -9   2   7       99.33      107.21      3.06 o 
  -8   2   7       30.64       31.01      1.79 o 
  -7   2   7        0.04       -0.40      0.64 o 
  -6   2   7       85.31       97.21      2.17 o 
  -5   2   7       17.87       18.06      1.26 o 
  -4   2   7        7.90       11.50      0.90 o 
  -3   2   7       54.92       50.76      1.70 o 
  -2   2   7      107.43      114.39      2.13 o 
  -1   2   7       22.83       24.96      0.98 o 
   0   2   7       65.14       57.70      1.34 o 
   1   2   7      248.42      235.64      2.66 o 
   2   2   7        4.62        5.86      0.73 o 
   3   2   7      104.96      110.15      2.51 o 
   4   2   7      210.34      201.44      3.05 o 
   5   2   7      353.58      351.58      4.51 o 
   6   2   7       10.19       14.07      1.80 o 
   7   2   7       85.30       83.20      2.39 o 
   8   2   7       25.51       28.18      1.70 o 
   9   2   7        1.89        1.06      1.11 o 
  10   2   7        0.98       -0.35      0.94 o 
  11   2   7        3.56        2.97      1.14 o 
  12   2   7        0.55       -1.06      1.06 o 
 -14   3   7        0.53       -2.98      3.84 o 
 -13   3   7        5.92        7.02      2.06 o 
 -12   3   7        0.14       -1.17      1.36 o 
 -11   3   7        5.50        5.09      1.34 o 
 -10   3   7       29.53       27.56      2.42 o 
  -9   3   7        9.42        6.67      1.11 o 
  -8   3   7       52.25       51.32      1.94 o 
  -7   3   7       11.75       14.99      1.40 o 
  -6   3   7       47.10       44.80      1.65 o 
  -5   3   7        2.36        0.14      0.54 o 
  -4   3   7       48.94       49.44      1.59 o 
  -3   3   7       36.80       36.69      1.37 o 
  -2   3   7        9.21       10.92      0.87 o 
  -1   3   7       35.35       34.71      1.44 o 
   0   3   7       10.80       11.65      1.00 o 
   1   3   7        5.87        5.93      0.85 o 
   2   3   7       53.89       49.22      1.75 o 
   3   3   7       37.69       35.22      1.60 o 
   4   3   7       19.34       22.01      2.39 o 
   5   3   7       42.11       39.57      1.78 o 
   6   3   7        1.65        0.91      0.78 o 
   7   3   7        0.00        0.16      0.86 o 
   8   3   7        0.15       -0.27      0.88 o 
   9   3   7        0.16        1.91      1.04 o 
  10   3   7        7.83        7.43      1.37 o 
  11   3   7        1.85       -0.44      1.15 o 
 -13   4   7        0.30       -1.79      1.79 o 
 -12   4   7        0.90        2.82      1.54 o 
 -11   4   7        0.00        1.12      1.32 o 
 -10   4   7        9.08       10.97      1.64 o 
  -9   4   7        0.04       -0.37      1.00 o 
  -8   4   7        0.35        0.98      1.01 o 
  -7   4   7        0.94        0.64      1.07 o 
  -6   4   7        0.01       -0.37      0.62 o 
  -5   4   7       36.91       34.89      2.57 o 
  -4   4   7        0.15        0.43      0.81 o 
  -3   4   7       39.46       35.13      1.86 o 
  -2   4   7        1.18        0.84      0.84 o 
  -1   4   7       20.90       18.29      1.30 o 
   0   4   7        5.04        3.75      0.87 o 
   1   4   7       17.20       17.74      1.38 o 
   2   4   7       49.61       43.98      2.09 o 
   3   4   7        8.83        7.00      1.00 o 
   4   4   7       61.40       62.43      2.19 o 
   5   4   7       23.79       23.87      2.21 o 
   6   4   7       59.10       64.00      2.34 o 
   7   4   7        3.06        1.93      1.04 o 
   8   4   7       24.23       28.93      1.94 o 
   9   4   7       13.08       13.66      1.64 o 
  10   4   7        3.59        1.79      1.28 o 
 -10   5   7        0.19        2.45      1.96 o 
  -9   5   7       11.28       15.24      2.36 o 
  -8   5   7        5.71        6.59      1.97 o 
  -7   5   7       11.37       14.88      3.08 o 
  -6   5   7       12.19        9.71      1.83 o 
  -5   5   7        0.40       -0.69      1.65 o 
  -4   5   7        0.01        0.77      1.13 o 
  -3   5   7        0.67        1.29      1.21 o 
  -2   5   7        3.44        1.58      0.99 o 
  -1   5   7        0.04        0.24      0.89 o 
   0   5   7        2.22        1.63      1.32 o 
   1   5   7        3.14        2.96      0.95 o 
   2   5   7       17.42       19.22      1.63 o 
   3   5   7        4.04        4.12      1.80 o 
   4   5   7       11.43       11.14      1.37 o 
   5   5   7        9.92        7.01      1.71 o 
   6   5   7        0.04        0.44      0.98 o 
   7   5   7       24.81       22.61      1.86 o 
   8   5   7       14.50       16.93      2.05 o 
  -7   6   7       29.83       37.23      4.56 o 
  -6   6   7        6.57       11.56      3.17 o 
  -5   6   7       18.61       17.84      2.44 o 
  -4   6   7        0.02        0.18      1.35 o 
  -3   6   7        0.80        0.85      1.39 o 
  -2   6   7        1.58        1.46      2.46 o 
  -1   6   7        0.17        0.10      1.20 o 
   0   6   7       14.49       18.27      3.76 o 
   1   6   7       10.38       10.57      1.98 o 
   2   6   7       14.04       12.60      2.08 o 
   3   6   7       19.48       17.63      1.68 o 
   4   6   7        2.29        2.25      1.51 o 
 -15   0   8       40.64       40.05      9.65 o 
 -14   0   8       42.92       41.31      3.09 o 
 -13   0   8        6.95        6.90      1.78 o 
 -12   0   8       13.74       12.45      1.94 o 
 -11   0   8        3.25        4.86      1.34 o 
 -10   0   8        5.85        3.86      1.36 o 
  -9   0   8       48.00       46.99      2.56 o 
  -8   0   8       48.73       49.88      2.41 o 
  -7   0   8      582.28      610.14     10.13 o 
  -6   0   8       74.83       82.32      2.68 o 
  -5   0   8      282.71      297.54      5.60 o 
  -4   0   8       40.59       41.13      1.76 o 
  -3   0   8        0.00        0.18      0.98 o 
  -2   0   8       65.70       69.98      1.67 o 
  -1   0   8      370.97      389.41      5.28 o 
   0   0   8      437.66      497.01      6.53 o 
   1   0   8       32.68       36.28      1.46 o 
   2   0   8       36.61       41.36      1.59 o 
   3   0   8       33.93       25.83      1.81 o 
   4   0   8      297.55      298.11      6.01 o 
   5   0   8        1.16        2.57      0.87 o 
   6   0   8      141.39      149.48      3.64 o 
   7   0   8       39.19       40.41      2.09 o 
   8   0   8       25.85       25.23      3.19 o 
   9   0   8        7.66        8.64      1.49 o 
  10   0   8      111.92      118.56      6.46 o 
  11   0   8        0.04        0.34      1.82 o 
  12   0   8       10.75        6.57      2.32 o 
 -15   1   8        1.08        1.48      1.31 o 
 -14   1   8        5.66        5.66      1.39 o 
 -13   1   8       57.33       62.41      3.31 o 
 -12   1   8       19.03       19.67      1.62 o 
 -11   1   8       53.82       53.94      2.99 o 
 -10   1   8       58.68       64.41      2.48 o 
  -9   1   8      110.81      113.24      2.63 o 
  -8   1   8       53.76       54.99      1.81 o 
  -7   1   8       25.66       24.48      1.51 o 
  -6   1   8       51.79       41.67      1.19 o 
  -5   1   8      345.85      350.83      3.92 o 
  -4   1   8       29.92       29.96      0.94 o 
  -3   1   8        9.28        7.40      0.79 o 
  -2   1   8      414.25      448.07      5.28 o 
  -1   1   8      490.12      494.15      5.65 o 
   0   1   8      173.11      202.22      2.37 o 
   1   1   8      557.69      583.63      5.36 o 
   2   1   8       25.26       22.98      0.94 o 
   3   1   8        3.61        4.45      0.57 o 
   4   1   8       65.30       68.27      1.74 o 
   5   1   8      176.32      166.21      2.83 o 
   6   1   8      181.52      185.39      3.15 o 
   7   1   8      423.14      435.07      5.51 o 
   8   1   8        2.32        2.70      0.91 o 
   9   1   8       13.02       14.68      1.84 o 
  10   1   8        5.26        4.45      1.14 o 
  11   1   8        2.03        0.51      1.28 o 
  12   1   8        0.44       -0.02      1.16 o 
 -15   2   8        1.93        2.20      1.72 o 
 -14   2   8        1.95        1.60      1.47 o 
 -13   2   8        4.03       -0.02      1.17 o 
 -12   2   8       17.68       19.18      2.81 o 
 -11   2   8        0.11        0.54      1.12 o 
 -10   2   8        0.13       -0.30      0.90 o 
  -9   2   8        8.43        9.73      1.14 o 
  -8   2   8       60.95       64.65      2.65 o 
  -7   2   8       42.06       47.39      1.64 o 
  -6   2   8       34.47       34.82      2.63 o 
  -5   2   8       83.08       86.45      2.01 o 
  -4   2   8       23.46       25.05      1.84 o 
  -3   2   8       25.38       30.85      1.19 o 
  -2   2   8        2.27        1.69      0.72 o 
  -1   2   8        9.13       12.50      1.10 o 
   0   2   8       35.23       31.73      1.14 o 
   1   2   8        0.84        0.26      0.46 o 
   2   2   8       40.04       40.38      1.79 o 
   3   2   8      116.56      114.63      2.20 o 
   4   2   8       22.11       23.95      1.25 o 
   5   2   8       36.72       40.41      1.62 o 
   6   2   8      348.20      350.20      4.78 o 
   7   2   8        0.96        2.04      0.84 o 
   8   2   8        0.80        0.27      0.85 o 
   9   2   8        4.45        4.54      1.09 o 
  10   2   8        5.09        3.09      1.14 o 
  11   2   8       24.07       34.05      2.59 o 
  12   2   8        3.99        0.92      1.34 o 
 -14   3   8        1.04       -0.22      1.85 o 
 -13   3   8        0.66       -0.35      1.60 o 
 -12   3   8        0.00        2.56      1.56 o 
 -11   3   8        0.00        0.33      1.34 o 
 -10   3   8        8.10        7.39      1.18 o 
  -9   3   8       51.52       53.12      2.06 o 
  -8   3   8       38.37       39.13      2.04 o 
  -7   3   8       43.85       37.86      1.65 o 
  -6   3   8        2.16        0.36      0.65 o 
  -5   3   8      136.42      122.49      4.90 o 
  -4   3   8        8.12        9.93      0.96 o 
  -3   3   8       14.74       15.62      1.33 o 
  -2   3   8       57.51       52.23      2.01 o 
  -1   3   8      168.11      163.66      3.04 o 
   0   3   8      118.58      112.63      2.55 o 
   1   3   8        1.60        1.46      0.71 o 
   2   3   8      800.51      809.97     14.54 o 
   3   3   8        0.14        1.99      0.78 o 
   4   3   8      128.98      136.47      3.03 o 
   5   3   8      123.97      122.36      2.94 o 
   6   3   8       27.05       33.77      1.81 o 
   7   3   8       40.44       36.14      1.92 o 
   8   3   8       32.52       34.76      2.51 o 
   9   3   8        0.48       -0.61      1.01 o 
  10   3   8        3.08        3.72      1.32 o 
  11   3   8        7.89        9.24      1.72 o 
 -12   4   8       23.60       21.33      4.68 o 
 -11   4   8        0.65        0.98      2.07 o 
 -10   4   8        8.24       11.09      2.27 o 
  -9   4   8       10.55       11.37      1.62 o 
  -8   4   8        7.09        3.78      1.71 o 
  -7   4   8        1.89        1.77      0.83 o 
  -6   4   8        0.70        0.13      0.89 o 
  -5   4   8        0.08        0.13      0.85 o 
  -4   4   8       15.68       14.36      2.06 o 
  -3   4   8        1.93       -0.30      0.89 o 
  -2   4   8       10.59        7.89      1.21 o 
  -1   4   8       15.97       21.76      1.70 o 
   0   4   8       95.81      100.38      2.59 o 
   1   4   8       14.25       17.12      2.24 o 
   2   4   8       68.15       69.17      2.53 o 
   3   4   8        0.26        0.07      0.78 o 
   4   4   8        3.67        4.24      1.01 o 
   5   4   8       97.91      107.26      2.95 o 
   6   4   8       20.83       21.06      1.68 o 
   7   4   8        0.54        0.21      0.98 o 
   8   4   8        6.24        2.65      1.15 o 
   9   4   8       14.35       18.35      1.87 o 
 -10   5   8        0.02        1.11      3.00 o 
  -9   5   8        4.39        8.14      2.17 o 
  -8   5   8        1.29        3.37      2.21 o 
  -7   5   8        0.63        0.82      1.91 o 
  -6   5   8        1.00        2.25      1.44 o 
  -5   5   8        0.16        0.78      1.56 o 
  -4   5   8        7.24        5.17      1.49 o 
  -3   5   8       37.43       38.45      2.69 o 
  -2   5   8        8.11        6.93      1.30 o 
  -1   5   8       78.99       79.93      2.93 o 
   0   5   8        2.83        1.86      1.03 o 
   1   5   8       18.37       20.53      2.97 o 
   2   5   8        0.67        0.17      0.89 o 
   3   5   8        0.20       -0.39      0.98 o 
   4   5   8       35.70       35.38      2.30 o 
   5   5   8        0.29       -0.96      0.96 o 
   6   5   8       36.50       38.74      2.98 o 
   7   5   8        0.26       -0.70      1.03 o 
  -6   6   8        5.41        5.26      2.80 o 
  -5   6   8        3.03        0.77      1.63 o 
  -4   6   8        6.59        6.43      1.84 o 
  -3   6   8        2.44        0.56      1.44 o 
  -2   6   8        2.75        6.74      2.78 o 
  -1   6   8        1.06        1.12      1.33 o 
   0   6   8        2.64        4.34      1.63 o 
   1   6   8        0.43        0.42      1.38 o 
   2   6   8       11.35       10.32      1.60 o 
   3   6   8        1.56        1.70      1.31 o 
 -15   1   9        0.33        1.19      1.34 o 
 -14   1   9        5.86        4.54      2.10 o 
 -13   1   9        8.89        6.42      2.57 o 
 -12   1   9        0.00       -0.95      0.95 o 
 -11   1   9        7.58        6.79      1.34 o 
 -10   1   9       34.55       30.73      1.93 o 
  -9   1   9       21.11       21.17      1.82 o 
  -8   1   9       34.08       28.49      1.72 o 
  -7   1   9       28.65       31.37      1.78 o 
  -6   1   9       67.94       62.56      1.71 o 
  -5   1   9       26.65       30.50      1.03 o 
  -4   1   9       17.67       23.48      0.89 o 
  -3   1   9       63.00       59.79      1.29 o 
  -2   1   9       93.40       95.89      1.65 o 
  -1   1   9      112.74      109.79      2.66 o 
   0   1   9      106.34      106.43      1.67 o 
   1   1   9       25.50       26.89      0.98 o 
   2   1   9       55.90       51.24      1.29 o 
   3   1   9        1.60        1.93      0.63 o 
   4   1   9        1.96        3.55      0.66 o 
   5   1   9       83.50       86.17      1.88 o 
   6   1   9        0.67        0.48      0.77 o 
   7   1   9      154.79      161.46      3.09 o 
   8   1   9       23.68       22.00      1.50 o 
   9   1   9        5.17        3.80      1.04 o 
  10   1   9        2.91        2.02      1.06 o 
  11   1   9        0.85        0.13      1.05 o 
  12   1   9        0.27       -1.23      1.23 o 
 -15   2   9        2.89        3.77      2.64 o 
 -14   2   9        0.39       -0.67      1.80 o 
 -13   2   9       12.74       15.51      2.69 o 
 -12   2   9       36.09       32.62      2.45 o 
 -11   2   9        1.78        1.72      1.64 o 
 -10   2   9       30.21       32.23      2.10 o 
  -9   2   9        0.53        1.00      0.95 o 
  -8   2   9       15.19       15.42      1.45 o 
  -7   2   9       41.34       35.22      2.85 o 
  -6   2   9        7.15        9.53      0.94 o 
  -5   2   9      286.94      288.85      4.19 o 
  -4   2   9        0.00        0.50      0.55 o 
  -3   2   9      292.39      280.80     13.07 o 
  -2   2   9        1.21        1.31      0.58 o 
  -1   2   9       21.67       19.74      1.38 o 
   0   2   9       60.42       56.62      1.50 o 
   1   2   9        2.45        1.90      0.77 o 
   2   2   9        2.43        2.79      0.77 o 
   3   2   9        0.00        0.66      1.09 o 
   4   2   9      131.12      126.47      2.86 o 
   5   2   9       88.05       84.96      2.46 o 
   6   2   9        0.00        0.05      0.79 o 
   7   2   9        0.20       -0.25      0.83 o 
   8   2   9        6.60        7.02      1.55 o 
   9   2   9        8.24        9.67      1.28 o 
  10   2   9       15.59       15.52      1.67 o 
  11   2   9        0.00       -0.39      1.12 o 
 -14   3   9        6.73        2.23      3.60 o 
 -13   3   9        1.07        0.83      1.66 o 
 -12   3   9        8.59        7.50      2.76 o 
 -11   3   9        0.76       -0.10      1.06 o 
 -10   3   9        1.76        1.87      1.14 o 
  -9   3   9        0.01       -0.71      0.82 o 
  -8   3   9        1.48        3.36      1.07 o 
  -7   3   9        5.96        4.34      1.00 o 
  -6   3   9        8.48       12.14      1.13 o 
  -5   3   9        2.15        3.56      0.95 o 
  -4   3   9       20.14       18.56      1.83 o 
  -3   3   9       18.08       21.84      1.75 o 
  -2   3   9        4.74        2.68      0.86 o 
  -1   3   9       26.55       25.42      1.64 o 
   0   3   9       91.64       89.64      2.41 o 
   1   3   9       30.87       30.15      1.78 o 
   2   3   9      300.90      292.10      4.65 o 
   3   3   9      115.10      120.07      3.32 o 
   4   3   9       61.24       65.62      2.67 o 
   5   3   9       24.84       24.74      1.64 o 
   6   3   9        0.02       -0.78      0.83 o 
   7   3   9        1.63       -0.64      0.93 o 
   8   3   9        0.26       -0.81      0.96 o 
   9   3   9       10.20        9.53      1.89 o 
  10   3   9        0.79       -0.41      1.15 o 
 -12   4   9        2.91        4.14      2.20 o 
 -11   4   9        1.04        0.40      1.56 o 
 -10   4   9        0.37        1.02      1.26 o 
  -9   4   9        1.68        1.82      1.22 o 
  -8   4   9        2.06        1.50      1.27 o 
  -7   4   9        4.41        5.00      1.23 o 
  -6   4   9       17.87       13.38      1.50 o 
  -5   4   9        2.04        0.31      0.90 o 
  -4   4   9       45.61       31.50      2.94 o 
  -3   4   9       11.58       11.36      1.50 o 
  -2   4   9      102.65       99.29      3.05 o 
  -1   4   9       50.99       51.72      2.32 o 
   0   4   9       23.92       21.86      2.21 o 
   1   4   9      110.84      106.53      2.79 o 
   2   4   9        4.75        3.91      1.02 o 
   3   4   9       84.14       85.64      3.04 o 
   4   4   9        8.57        6.32      1.14 o 
   5   4   9       37.69       43.18      2.92 o 
   6   4   9       12.01       10.29      1.38 o 
   7   4   9        0.00       -0.93      0.93 o 
   8   4   9        7.48        9.23      1.47 o 
   9   4   9        0.36        1.55      2.19 o 
  -9   5   9       19.57       30.36      3.08 o 
  -8   5   9        2.69        8.21      2.82 o 
  -7   5   9        3.26        3.19      1.57 o 
  -6   5   9        5.23        4.54      1.67 o 
  -5   5   9        1.95        0.96      1.24 o 
  -4   5   9        7.45        5.63      1.56 o 
  -3   5   9       18.77       18.75      1.81 o 
  -2   5   9       14.05       12.34      1.55 o 
  -1   5   9        1.95        1.17      1.04 o 
   0   5   9       17.51       19.89      3.57 o 
   1   5   9       17.71       18.88      1.80 o 
   2   5   9        3.29        2.73      1.16 o 
   3   5   9        2.47        4.00      1.15 o 
   4   5   9       10.50       10.24      1.61 o 
   5   5   9        3.11        1.03      1.25 o 
   6   5   9        0.19        0.57      1.15 o 
  -5   6   9        0.37        3.39      2.61 o 
  -4   6   9        0.18       -1.16      1.43 o 
  -3   6   9        4.01        6.54      1.89 o 
  -2   6   9        0.25        3.14      1.56 o 
  -1   6   9        5.99        7.45      1.86 o 
   0   6   9       17.41       15.40      2.48 o 
   1   6   9        0.11        2.18      2.27 o 
   2   6   9       12.08       12.99      2.20 o 
 -15   0  10        5.47        8.17      2.91 o 
 -14   0  10       31.18       28.91      2.86 o 
 -13   0  10        4.50        3.99      1.71 o 
 -12   0  10        0.87        2.01      1.84 o 
 -11   0  10       26.58       25.39      2.43 o 
 -10   0  10        1.57        2.09      2.03 o 
  -9   0  10       19.76       20.61      2.97 o 
  -8   0  10       41.76       40.77      2.36 o 
  -7   0  10      254.89      255.47      5.57 o 
  -6   0  10       26.26       28.35      1.83 o 
  -5   0  10       99.61       93.37      4.50 o 
  -4   0  10      312.49      302.93      7.35 o 
  -3   0  10       55.97       51.20      1.57 o 
  -2   0  10      161.87      153.75      4.38 o 
  -1   0  10      193.39      177.09      3.23 o 
   0   0  10       16.64       17.43      1.19 o 
   1   0  10       93.33      103.09      2.53 o 
   2   0  10       12.24       16.10      1.59 o 
   3   0  10       69.36       70.07      2.26 o 
   4   0  10       10.49       14.09      2.33 o 
   5   0  10      209.56      195.93      5.18 o 
   6   0  10      109.97      107.88      3.14 o 
   7   0  10        0.50       -0.42      1.00 o 
   8   0  10       16.26       19.60      3.12 o 
   9   0  10        0.19        0.74      1.56 o 
  10   0  10        7.62        6.52      2.06 o 
  11   0  10        4.63        0.13      2.67 o 
 -15   1  10        3.34        0.29      1.33 o 
 -14   1  10        0.50        0.81      1.50 o 
 -13   1  10        0.07       -1.21      1.21 o 
 -12   1  10        0.82        0.84      1.11 o 
 -11   1  10       15.89       17.44      1.76 o 
 -10   1  10        5.76        8.60      1.33 o 
  -9   1  10       19.27       15.73      1.50 o 
  -8   1  10        0.02        0.56      0.78 o 
  -7   1  10       40.10       35.27      1.78 o 
  -6   1  10       17.32       17.76      1.37 o 
  -5   1  10      169.17      171.19      2.89 o 
  -4   1  10        3.08        3.06      0.80 o 
  -3   1  10      237.28      226.07      3.42 o 
  -2   1  10       25.83       32.04      1.32 o 
  -1   1  10      295.16      290.22      3.59 o 
   0   1  10      120.44      121.95      2.43 o 
   1   1  10      393.45      405.70      4.24 o 
   2   1  10       42.99       39.54      1.31 o 
   3   1  10       24.54       23.82      1.10 o 
   4   1  10      140.12      132.17      2.48 o 
   5   1  10        0.68        0.48      0.76 o 
   6   1  10       54.72       50.63      1.86 o 
   7   1  10        8.37        7.66      1.25 o 
   8   1  10        0.43        0.04      0.91 o 
   9   1  10       26.82       28.89      1.79 o 
  10   1  10        5.60        2.76      1.18 o 
  11   1  10        0.06       -1.12      1.12 o 
 -14   2  10        1.48        1.13      1.35 o 
 -13   2  10       20.30       17.73      1.99 o 
 -12   2  10        6.95        5.54      1.45 o 
 -11   2  10       43.21       47.30      2.46 o 
 -10   2  10        6.13        5.50      1.25 o 
  -9   2  10       11.56       11.79      2.32 o 
  -8   2  10       16.86       19.21      2.08 o 
  -7   2  10        7.68        6.96      0.90 o 
  -6   2  10        1.64        2.05      0.69 o 
  -5   2  10       86.40       85.58      2.14 o 
  -4   2  10        3.47        3.00      1.38 o 
  -3   2  10      365.15      352.76      5.67 o 
  -2   2  10        8.35        9.18      0.91 o 
  -1   2  10      503.58      505.38      7.20 o 
   0   2  10      197.41      190.75      3.33 o 
   1   2  10      134.41      141.35      2.88 o 
   2   2  10       75.08       75.04      2.20 o 
   3   2  10       12.71       14.06      1.39 o 
   4   2  10      570.10      570.23      8.56 o 
   5   2  10       42.28       44.23      1.96 o 
   6   2  10        1.84        0.60      0.91 o 
   7   2  10        0.66        0.57      0.94 o 
   8   2  10       18.36       19.61      2.33 o 
   9   2  10        0.01       -0.29      1.08 o 
  10   2  10        6.53        2.85      1.31 o 
  11   2  10        3.78        0.95      2.46 o 
 -13   3  10        0.01        1.48      2.22 o 
 -12   3  10        0.58        0.34      1.28 o 
 -11   3  10        5.15        6.21      1.45 o 
 -10   3  10        1.88        1.19      1.41 o 
  -9   3  10        0.26       -0.90      0.94 o 
  -8   3  10       49.09       53.17      2.01 o 
  -7   3  10       42.82       40.07      1.76 o 
  -6   3  10       91.28       91.38      2.42 o 
  -5   3  10      102.19       94.98      3.01 o 
  -4   3  10       20.47       23.33      2.01 o 
  -3   3  10        0.74       -0.38      0.78 o 
  -2   3  10       20.67       22.20      1.61 o 
  -1   3  10       51.57       51.52      2.21 o 
   0   3  10       46.24       54.97      2.28 o 
   1   3  10      131.12      138.75      3.05 o 
   2   3  10      121.27      131.53      3.03 o 
   3   3  10      182.83      191.46      3.79 o 
   4   3  10       49.16       54.43      2.50 o 
   5   3  10        1.26        0.47      0.85 o 
   6   3  10        0.11       -0.38      0.90 o 
   7   3  10       57.09       57.44      2.44 o 
   8   3  10        1.64        0.34      1.08 o 
   9   3  10        4.90        5.33      1.40 o 
  10   3  10        0.95        0.26      2.33 o 
 -12   4  10        8.11       10.03      3.04 o 
 -11   4  10        2.65        4.99      1.88 o 
 -10   4  10        9.88       14.33      2.29 o 
  -9   4  10        0.00        1.58      1.46 o 
  -8   4  10        0.17        0.93      2.22 o 
  -7   4  10        3.30        1.37      1.30 o 
  -6   4  10        0.00        0.04      0.95 o 
  -5   4  10       22.77       25.15      1.87 o 
  -4   4  10       28.60       29.35      1.93 o 
  -3   4  10       19.55       15.90      1.62 o 
  -2   4  10        6.08        4.27      1.15 o 
  -1   4  10        0.13       -1.46      1.46 o 
   0   4  10      172.40      178.59      4.31 o 
   1   4  10        7.04        7.02      1.32 o 
   2   4  10        2.05        0.63      0.92 o 
   3   4  10       25.30       28.50      1.80 o 
   4   4  10      109.99      106.37      3.48 o 
   5   4  10        7.83        8.44      1.33 o 
   6   4  10       11.33       11.08      1.61 o 
   7   4  10        1.73        0.62      1.13 o 
   8   4  10        0.58       -0.81      1.12 o 
  -9   5  10        0.65        4.49      2.23 o 
  -8   5  10        4.22        7.59      2.78 o 
  -7   5  10        2.73        3.30      1.65 o 
  -6   5  10        0.57        1.51      2.55 o 
  -5   5  10        0.46        1.79      1.62 o 
  -4   5  10        0.89        0.65      1.13 o 
  -3   5  10       21.51       16.60      1.75 o 
  -2   5  10        7.57       10.04      1.55 o 
  -1   5  10        0.65        1.70      1.13 o 
   0   5  10        0.45       -0.86      1.02 o 
   1   5  10       11.81        8.31      1.69 o 
   2   5  10        0.38        0.35      1.06 o 
   3   5  10       10.60        7.09      2.43 o 
   4   5  10        6.53        8.56      1.40 o 
   5   5  10        4.09        6.55      1.62 o 
  -4   6  10       18.58       20.58      3.90 o 
  -3   6  10        1.72        3.80      2.48 o 
  -2   6  10        9.66       13.86      3.06 o 
  -1   6  10        0.22        4.36      2.45 o 
   0   6  10        0.01        0.45      2.26 o 
 -15   1  11        0.62       -0.19      2.18 o 
 -14   1  11        3.27        1.12      1.58 o 
 -13   1  11        5.03        4.74      1.47 o 
 -12   1  11        0.11       -0.98      0.98 o 
 -11   1  11        2.40        1.39      1.06 o 
 -10   1  11        1.53        1.69      1.00 o 
  -9   1  11        1.68        2.80      0.98 o 
  -8   1  11       10.82        9.95      1.26 o 
  -7   1  11        2.35        1.66      0.90 o 
  -6   1  11       35.90       31.58      1.71 o 
  -5   1  11       11.73       12.72      1.22 o 
  -4   1  11       74.54       77.08      2.06 o 
  -3   1  11      192.26      187.40      3.15 o 
  -2   1  11      368.02      369.42      4.93 o 
  -1   1  11        7.51        6.83      0.82 o 
   0   1  11       50.48       52.82      2.87 o 
   1   1  11       20.72       18.50      1.10 o 
   2   1  11       18.18       15.68      1.11 o 
   3   1  11        2.21        1.58      0.64 o 
   4   1  11        2.19        1.16      0.75 o 
   5   1  11       31.38       30.26      1.74 o 
   6   1  11        0.03       -0.71      0.77 o 
   7   1  11       14.14       12.24      1.30 o 
   8   1  11        0.06        0.60      0.95 o 
   9   1  11        0.99       -0.40      1.00 o 
  10   1  11        5.76        2.61      1.22 o 
 -14   2  11        0.54       -0.47      1.90 o 
 -13   2  11        0.00       -1.19      1.19 o 
 -12   2  11        1.62        1.19      1.20 o 
 -11   2  11        1.75        1.51      1.17 o 
 -10   2  11        1.03       -0.03      1.02 o 
  -9   2  11        0.46        0.68      1.09 o 
  -8   2  11        0.09        0.54      0.91 o 
  -7   2  11        2.58        3.35      1.27 o 
  -6   2  11       35.06       33.33      1.50 o 
  -5   2  11       53.71       53.59      1.78 o 
  -4   2  11       10.93        9.99      0.99 o 
  -3   2  11        0.04       -0.13      0.54 o 
  -2   2  11       76.30       75.92      2.06 o 
  -1   2  11       47.25       47.64      1.72 o 
   0   2  11      444.72      424.29      5.72 o 
   1   2  11       20.79       21.00      1.40 o 
   2   2  11       76.03       76.94      2.29 o 
   3   2  11        0.07       -0.10      0.82 o 
   4   2  11        1.54        2.54      0.91 o 
   5   2  11        5.70        6.91      1.78 o 
   6   2  11        1.00        0.59      0.95 o 
   7   2  11       17.62       16.47      1.59 o 
   8   2  11        3.31        3.42      1.22 o 
   9   2  11        3.20        1.15      1.22 o 
  10   2  11        0.05       -1.52      1.52 o 
 -13   3  11        5.69        5.38      3.38 o 
 -12   3  11        0.07       -0.51      1.25 o 
 -11   3  11        1.38        0.92      1.21 o 
 -10   3  11        3.93        3.51      1.27 o 
  -9   3  11        7.85        6.57      1.35 o 
  -8   3  11        8.29        6.56      1.32 o 
  -7   3  11       71.93       68.77      2.24 o 
  -6   3  11        0.01        0.08      0.74 o 
  -5   3  11       85.67       77.54      3.01 o 
  -4   3  11        0.00       -0.14      0.86 o 
  -3   3  11       16.35       12.19      1.41 o 
  -2   3  11        1.12        0.75      0.87 o 
  -1   3  11       17.54       21.57      1.75 o 
   0   3  11      122.37      121.98      3.38 o 
   1   3  11        2.49        2.80      0.93 o 
   2   3  11      155.86      157.80      3.44 o 
   3   3  11        3.91        3.62      1.07 o 
   4   3  11       12.40       12.36      2.14 o 
   5   3  11        0.13       -0.97      1.01 o 
   6   3  11        5.65        6.58      1.29 o 
   7   3  11        0.00       -0.51      1.02 o 
   8   3  11        0.61        0.32      1.17 o 
   9   3  11        0.16        0.02      1.47 o 
 -11   4  11        3.34        5.69      2.02 o 
 -10   4  11        0.47        2.91      1.94 o 
  -9   4  11        1.88        0.27      2.14 o 
  -8   4  11        4.25        1.80      1.57 o 
  -7   4  11        3.44        1.92      1.14 o 
  -6   4  11       11.77        8.12      1.40 o 
  -5   4  11        6.91        8.72      1.38 o 
  -4   4  11       16.18       14.17      1.57 o 
  -3   4  11        0.00        0.15      0.98 o 
  -2   4  11       12.58       13.36      1.59 o 
  -1   4  11       48.09       50.06      2.43 o 
   0   4  11        0.32        1.01      1.06 o 
   1   4  11       25.39       25.46      3.96 o 
   2   4  11        0.25        0.78      1.02 o 
   3   4  11        0.03        0.31      0.96 o 
   4   4  11        1.20        0.25      1.06 o 
   5   4  11        2.14        2.96      1.38 o 
   6   4  11        8.03        3.66      1.52 o 
   7   4  11        2.93        0.32      1.18 o 
  -8   5  11        0.13        5.60      2.63 o 
  -7   5  11        2.46        1.79      1.56 o 
  -6   5  11        0.11        0.93      1.42 o 
  -5   5  11       31.61       33.11      3.45 o 
  -4   5  11        3.58        5.02      3.10 o 
  -3   5  11       76.78       80.62      3.61 o 
  -2   5  11        6.99        6.60      1.45 o 
  -1   5  11       14.55       12.41      1.70 o 
   0   5  11       14.77       13.50      2.47 o 
   1   5  11        2.28        3.70      1.31 o 
   2   5  11        0.46        0.83      1.17 o 
   3   5  11       13.02       11.32      1.66 o 
   4   5  11        1.39        0.91      1.69 o 
 -14   0  12        1.77        2.68      2.36 o 
 -13   0  12        9.64       14.27      3.15 o 
 -12   0  12        0.02       -1.63      1.63 o 
 -11   0  12        1.27        1.86      1.95 o 
 -10   0  12       21.03       22.01      3.14 o 
  -9   0  12       27.40       30.86      3.28 o 
  -8   0  12       22.83       21.85      2.94 o 
  -7   0  12      123.81      120.06      5.63 o 
  -6   0  12      127.94      137.00      6.31 o 
  -5   0  12      412.26      403.06      7.57 o 
  -4   0  12        0.71        0.38      0.86 o 
  -3   0  12       86.80       83.28      2.89 o 
  -2   0  12      308.05      317.87      5.04 o 
  -1   0  12       10.37       13.73      1.84 o 
   0   0  12       55.45       54.06      2.03 o 
   1   0  12       67.81       63.22      2.24 o 
   2   0  12       60.73       48.89      2.36 o 
   3   0  12       64.60       59.69      2.32 o 
   4   0  12      104.30       94.42      2.92 o 
   5   0  12       35.68       33.10      2.02 o 
   6   0  12       12.39        9.99      2.05 o 
   7   0  12       11.74       10.49      2.10 o 
   8   0  12        0.00       -1.57      1.57 o 
   9   0  12       36.11       46.24      5.29 o 
  10   0  12        0.21       -2.23      2.23 o 
 -14   1  12        0.00        1.05      1.62 o 
 -13   1  12        0.12        0.61      1.60 o 
 -12   1  12        1.18        2.43      1.27 o 
 -11   1  12        4.80        3.81      1.37 o 
 -10   1  12       25.58       24.14      1.86 o 
  -9   1  12       16.37       20.26      1.73 o 
  -8   1  12        0.15        0.86      0.90 o 
  -7   1  12       57.21       56.49      3.30 o 
  -6   1  12        1.80        1.59      0.83 o 
  -5   1  12        6.24        5.81      1.02 o 
  -4   1  12        7.22        8.46      1.13 o 
  -3   1  12      623.32      616.75      7.37 o 
  -2   1  12      130.41      128.24      2.66 o 
  -1   1  12      106.02      112.04      2.29 o 
   0   1  12      102.84       97.89      2.36 o 
   1   1  12       49.29       49.35      1.61 o 
   2   1  12        0.22        0.46      0.68 o 
   3   1  12      104.21       90.76      2.49 o 
   4   1  12       14.90       20.10      1.50 o 
   5   1  12        1.91       -0.28      0.90 o 
   6   1  12        3.10        2.14      1.05 o 
   7   1  12        0.67       -0.67      1.19 o 
   8   1  12       11.14       12.49      1.66 o 
   9   1  12        0.00       -0.19      1.20 o 
  10   1  12       18.82       19.58      4.03 o 
 -14   2  12        0.08       -0.47      2.37 o 
 -13   2  12        0.25        0.77      1.33 o 
 -12   2  12        0.01        0.34      1.22 o 
 -11   2  12        5.49        6.10      1.45 o 
 -10   2  12       12.12       14.37      1.67 o 
  -9   2  12       57.92       55.16      2.52 o 
  -8   2  12       55.12       53.75      2.39 o 
  -7   2  12       70.81       68.55      2.79 o 
  -6   2  12       24.88       24.23      1.76 o 
  -5   2  12        0.08       -0.30      0.66 o 
  -4   2  12       79.88       78.32      2.15 o 
  -3   2  12       13.53       14.40      1.39 o 
  -2   2  12      377.52      387.43      5.40 o 
  -1   2  12        0.95        2.05      0.97 o 
   0   2  12        2.64        5.83      1.13 o 
   1   2  12      142.50      143.97      3.09 o 
   2   2  12        3.92        3.35      0.95 o 
   3   2  12        1.70        1.04      0.89 o 
   4   2  12       31.52       34.56      1.88 o 
   5   2  12        0.35        0.67      0.94 o 
   6   2  12        1.93        1.03      1.23 o 
   7   2  12       18.86       20.56      2.09 o 
   8   2  12        0.06       -0.79      1.09 o 
   9   2  12        7.19        4.77      1.42 o 
 -12   3  12        9.40        8.49      1.70 o 
 -11   3  12        0.00        0.31      1.22 o 
 -10   3  12        1.19        1.20      1.57 o 
  -9   3  12        0.39        0.88      1.08 o 
  -8   3  12        6.96        4.01      1.24 o 
  -7   3  12        0.64        0.08      0.80 o 
  -6   3  12       17.78       16.60      1.37 o 
  -5   3  12        6.84        7.82      1.27 o 
  -4   3  12       53.55       48.94      2.27 o 
  -3   3  12        0.01       -0.69      0.85 o 
  -2   3  12       46.25       45.44      2.23 o 
  -1   3  12       19.51       22.93      1.85 o 
   0   3  12        3.26        1.12      1.04 o 
   1   3  12      246.11      264.54      5.42 o 
   2   3  12       78.37       76.06      2.51 o 
   3   3  12       24.83       25.66      1.76 o 
   4   3  12       18.16       20.56      1.70 o 
   5   3  12        0.06        0.44      1.01 o 
   6   3  12        0.11       -0.55      1.24 o 
   7   3  12        0.11       -0.01      1.30 o 
   8   3  12        8.32        5.59      1.71 o 
 -11   4  12        0.23       -2.00      2.10 o 
 -10   4  12        2.82        2.43      2.57 o 
  -9   4  12        5.94        8.50      3.90 o 
  -8   4  12        1.53        0.40      1.22 o 
  -7   4  12        3.19        2.18      1.19 o 
  -6   4  12        0.54        0.00      0.99 o 
  -5   4  12       20.04       18.24      1.79 o 
  -4   4  12        0.51        0.48      1.16 o 
  -3   4  12        0.07       -1.17      1.36 o 
  -2   4  12       82.91       92.09      3.22 o 
  -1   4  12       23.25       18.49      1.86 o 
   0   4  12       22.47       25.27      2.06 o 
   1   4  12       28.03       26.78      2.16 o 
   2   4  12        1.36        1.73      1.16 o 
   3   4  12        0.99        1.41      1.29 o 
   4   4  12        3.32        1.62      2.07 o 
   5   4  12        4.44        3.82      1.32 o 
   6   4  12        2.59        2.31      1.57 o 
  -7   5  12        7.55        7.17      1.98 o 
  -6   5  12        0.10       -0.33      1.41 o 
  -5   5  12       16.03       14.44      2.03 o 
  -4   5  12        1.73        3.36      1.35 o 
  -3   5  12        2.84        3.09      1.30 o 
  -2   5  12       51.11       48.05      3.32 o 
  -1   5  12        3.23        2.86      1.31 o 
   0   5  12        7.38        9.75      1.67 o 
   1   5  12        1.95        1.02      1.25 o 
   2   5  12        7.02        4.72      1.49 o 
   3   5  12        9.47        6.25      2.05 o 
 -14   1  13        1.23        1.27      2.32 o 
 -13   1  13        0.78       -0.71      1.48 o 
 -12   1  13        3.41        4.01      1.61 o 
 -11   1  13        0.01       -0.68      1.02 o 
 -10   1  13        0.66        1.25      1.07 o 
  -9   1  13        3.57        3.58      1.14 o 
  -8   1  13       23.20       24.26      1.90 o 
  -7   1  13        1.06        1.37      0.92 o 
  -6   1  13       27.61       26.88      2.44 o 
  -5   1  13        3.75        3.50      0.98 o 
  -4   1  13       47.23       46.41      2.73 o 
  -3   1  13       11.13       12.39      1.11 o 
  -2   1  13       62.76       59.74      2.42 o 
  -1   1  13       36.76       35.81      1.65 o 
   0   1  13       19.91       19.96      1.21 o 
   1   1  13        5.86        1.77      0.68 o 
   2   1  13       54.57       49.51      1.99 o 
   3   1  13        1.07        0.40      0.91 o 
   4   1  13       19.99       14.72      1.42 o 
   5   1  13        0.26        0.25      0.97 o 
   6   1  13        4.93        2.94      1.16 o 
   7   1  13        0.30        0.30      1.10 o 
   8   1  13        0.60       -0.87      1.40 o 
   9   1  13        0.74       -0.81      2.48 o 
 -13   2  13        0.76        1.89      1.45 o 
 -12   2  13       12.41       12.88      1.83 o 
 -11   2  13        0.11        0.69      1.35 o 
 -10   2  13       40.93       41.08      3.03 o 
  -9   2  13       14.21       14.81      2.64 o 
  -8   2  13       12.63        9.66      1.41 o 
  -7   2  13       36.20       40.89      2.17 o 
  -6   2  13        0.54        0.51      0.90 o 
  -5   2  13        9.23        8.59      1.28 o 
  -4   2  13        1.63        0.65      0.73 o 
  -3   2  13       72.67       69.21      2.50 o 
  -2   2  13       84.29       85.53      2.87 o 
  -1   2  13       55.01       50.10      3.36 o 
   0   2  13      195.37      197.08      4.39 o 
   1   2  13        6.25        6.08      1.24 o 
   2   2  13        7.59        9.07      1.22 o 
   3   2  13       21.90       20.03      1.60 o 
   4   2  13        0.01       -0.66      0.91 o 
   5   2  13        9.58        7.99      1.81 o 
   6   2  13        2.49        3.89      1.55 o 
   7   2  13        6.10        6.35      1.36 o 
   8   2  13        0.21       -0.36      1.49 o 
 -12   3  13        0.51       -0.25      1.40 o 
 -11   3  13        2.17        2.01      1.35 o 
 -10   3  13        9.78        8.31      1.62 o 
  -9   3  13        1.10        1.10      1.73 o 
  -8   3  13       32.97       29.09      3.64 o 
  -7   3  13        1.05       -0.97      0.99 o 
  -6   3  13       22.19       18.87      2.24 o 
  -5   3  13        1.22        1.35      0.99 o 
  -4   3  13       15.39       13.24      1.57 o 
  -3   3  13        3.41        3.79      1.41 o 
  -2   3  13       13.99       12.30      1.89 o 
  -1   3  13        2.52        2.24      1.13 o 
   0   3  13        2.49        2.89      1.16 o 
   1   3  13        0.02        0.17      1.04 o 
   2   3  13        0.42       -0.13      1.00 o 
   3   3  13        1.50        1.69      1.05 o 
   4   3  13        0.30       -0.39      0.98 o 
   5   3  13        0.12       -0.14      1.05 o 
   6   3  13        0.72       -0.24      1.13 o 
   7   3  13        0.17        1.45      1.51 o 
 -10   4  13        4.59        0.39      4.23 o 
  -9   4  13        0.07        1.68      4.19 o 
  -8   4  13       15.50       13.80      2.41 o 
  -7   4  13        1.30        0.33      1.21 o 
  -6   4  13        2.54        2.06      1.22 o 
  -5   4  13        2.64        4.98      1.31 o 
  -4   4  13        0.57        0.75      1.14 o 
  -3   4  13       11.79       10.47      1.61 o 
  -2   4  13        0.18        1.21      1.14 o 
  -1   4  13       18.36       16.94      2.20 o 
   0   4  13        2.14        3.86      1.31 o 
   1   4  13        0.24       -0.83      1.48 o 
   2   4  13        0.56        0.61      1.86 o 
   3   4  13        0.72        1.48      1.26 o 
   4   4  13        3.01        2.41      1.39 o 
   5   4  13        0.35       -1.37      1.60 o 
  -6   5  13       12.81       10.72      3.62 o 
  -5   5  13        0.07        0.18      1.30 o 
  -4   5  13       10.11       10.27      1.73 o 
  -3   5  13       18.95       22.76      2.19 o 
  -2   5  13        0.00       -0.78      1.20 o 
  -1   5  13        5.87        7.59      2.03 o 
   0   5  13       14.43       15.79      1.96 o 
   1   5  13        3.83        2.72      1.82 o 
 -13   0  14        0.32       -0.36      2.06 o 
 -12   0  14        7.93        6.24      2.48 o 
 -11   0  14        4.99        7.40      2.59 o 
 -10   0  14        2.04        1.55      1.93 o 
  -9   0  14        0.00        2.33      1.91 o 
  -8   0  14       51.58       55.25      4.29 o 
  -7   0  14       76.94       72.62      4.74 o 
  -6   0  14        0.36        0.54      1.69 o 
  -5   0  14      914.34      938.35     21.71 o 
  -4   0  14       35.08       36.32      3.73 o 
  -3   0  14      106.57       99.54      5.45 o 
  -2   0  14       36.29       33.04      3.59 o 
  -1   0  14       45.40       45.64      3.96 o 
   0   0  14        2.02       -0.54      1.09 o 
   1   0  14        5.05        4.86      4.02 o 
   2   0  14       30.30       20.35      2.13 o 
   3   0  14       72.75       72.74      4.00 o 
   4   0  14       21.03       18.96      1.83 o 
   5   0  14        3.58        2.33      1.52 o 
   6   0  14        0.67       -0.74      1.57 o 
   7   0  14        7.88        8.46      2.14 o 
   8   0  14        4.16        2.13      1.97 o 
 -13   1  14        2.82        2.87      1.78 o 
 -12   1  14        9.66       10.19      2.03 o 
 -11   1  14        6.66        4.94      1.64 o 
 -10   1  14       16.49       15.99      3.67 o 
  -9   1  14       73.73       72.17      3.52 o 
  -8   1  14       10.13       11.84      1.52 o 
  -7   1  14       84.36       86.06      3.69 o 
  -6   1  14       11.56       10.79      1.70 o 
  -5   1  14       77.33       86.29      2.81 o 
  -4   1  14       91.84       90.08      2.86 o 
  -3   1  14       58.91       57.89      2.37 o 
  -2   1  14       31.97       29.12      1.60 o 
  -1   1  14        8.62        9.78      1.13 o 
   0   1  14       14.79       12.72      1.60 o 
   1   1  14        5.68        3.29      0.97 o 
   2   1  14       11.20        6.83      1.14 o 
   3   1  14        0.91        2.37      0.99 o 
   4   1  14       25.22       24.01      1.78 o 
   5   1  14        5.81        4.51      1.41 o 
   6   1  14       10.85       13.29      1.60 o 
   7   1  14       37.70       45.27      2.44 o 
   8   1  14        2.48        2.00      1.64 o 
 -12   2  14        7.32        5.35      2.19 o 
 -11   2  14        0.05        0.58      1.30 o 
 -10   2  14       18.06       21.02      3.24 o 
  -9   2  14        5.12        7.46      1.41 o 
  -8   2  14       34.17       36.05      2.26 o 
  -7   2  14        7.85        8.84      1.42 o 
  -6   2  14        1.97        0.59      1.01 o 
  -5   2  14       65.99       61.41      3.03 o 
  -4   2  14       51.41       64.37      2.54 o 
  -3   2  14       37.07       35.05      2.02 o 
  -2   2  14      137.71      142.62      3.74 o 
  -1   2  14        3.18        3.68      1.55 o 
   0   2  14        7.93        8.49      1.41 o 
   1   2  14       61.67       66.92      2.74 o 
   2   2  14        0.71        0.56      1.04 o 
   3   2  14        6.57        5.34      1.20 o 
   4   2  14        2.20        2.40      1.12 o 
   5   2  14        6.97        6.17      1.37 o 
   6   2  14       13.29       15.54      1.72 o 
   7   2  14       21.94       23.41      2.12 o 
 -11   3  14        9.40       12.04      2.52 o 
 -10   3  14        6.92        4.06      2.23 o 
  -9   3  14        0.75        1.04      1.24 o 
  -8   3  14        0.12        0.71      1.17 o 
  -7   3  14       19.98       18.33      5.40 o 
  -6   3  14       13.72       17.16      2.28 o 
  -5   3  14       22.13       23.31      2.64 o 
  -4   3  14        4.71        3.45      1.23 o 
  -3   3  14       10.06       10.17      1.50 o 
  -2   3  14        5.64        3.52      1.26 o 
  -1   3  14        0.32       -0.49      1.03 o 
   0   3  14       11.65        8.14      1.48 o 
   1   3  14        0.11       -0.95      1.03 o 
   2   3  14        7.51        6.71      1.46 o 
   3   3  14        0.00        1.85      1.28 o 
   4   3  14       48.24       58.75      2.95 o 
   5   3  14        0.97       -0.34      1.18 o 
   6   3  14        0.87        2.23      1.54 o 
  -9   4  14        0.20        1.69      2.59 o 
  -8   4  14        4.46        7.27      2.27 o 
  -7   4  14        5.83        4.23      1.86 o 
  -6   4  14        7.20        8.47      1.57 o 
  -5   4  14        5.01        7.03      2.04 o 
  -4   4  14        1.14        1.01      1.17 o 
  -3   4  14       20.60       25.25      2.19 o 
  -2   4  14        0.31        0.28      1.37 o 
  -1   4  14        0.10        0.37      1.24 o 
   0   4  14       20.87       24.63      2.21 o 
   1   4  14        6.22        8.29      1.75 o 
   2   4  14        3.54        5.05      1.54 o 
   3   4  14        0.54       -0.16      1.28 o 
   4   4  14        1.64        3.45      2.57 o 
  -3   5  14        0.00       -2.55      2.55 o 
  -2   5  14        0.11        0.59      2.75 o 
 -12   1  15        0.22        1.22      1.55 o 
 -11   1  15        5.66        3.87      1.64 o 
 -10   1  15       18.56       19.49      2.40 o 
  -9   1  15        2.96        2.96      1.64 o 
  -8   1  15       90.46       91.06      4.46 o 
  -7   1  15       10.48       12.48      1.95 o 
  -6   1  15       37.48       33.05      2.69 o 
  -5   1  15        1.82        1.81      1.37 o 
  -4   1  15       39.53       40.75      2.16 o 
  -3   1  15        8.02        9.52      1.86 o 
  -2   1  15       15.04       12.70      1.49 o 
  -1   1  15       19.94       18.63      1.89 o 
   0   1  15        8.25       10.31      1.42 o 
   1   1  15        1.84        2.40      1.20 o 
   2   1  15        8.00        7.05      1.21 o 
   3   1  15        3.00        1.41      1.07 o 
   4   1  15        4.32        3.02      1.18 o 
   5   1  15        3.67        0.92      1.17 o 
   6   1  15        0.20       -0.27      1.18 o 
   7   1  15        9.41       16.02      2.11 o 
 -12   2  15       13.76       11.79      1.91 o 
 -11   2  15        6.10        6.53      2.18 o 
 -10   2  15       52.08       52.17      4.71 o 
  -9   2  15        3.01        3.21      1.72 o 
  -8   2  15       10.24        9.36      1.55 o 
  -7   2  15        0.06       -0.75      1.01 o 
  -6   2  15        0.37        0.26      1.37 o 
  -5   2  15       11.00       10.69      1.51 o 
  -4   2  15        1.65        2.95      1.47 o 
  -3   2  15        2.55        2.52      1.45 o 
  -2   2  15       11.76       12.39      1.79 o 
  -1   2  15        0.46        1.72      1.10 o 
   0   2  15        2.93        4.47      2.28 o 
   1   2  15        0.20        0.58      1.05 o 
   2   2  15        3.05        0.49      1.15 o 
   3   2  15        0.93        0.37      1.90 o 
   4   2  15       13.85       15.12      1.69 o 
   5   2  15        0.96        0.43      1.15 o 
   6   2  15       10.63       12.52      1.70 o 
 -10   3  15        0.12        1.64      1.46 o 
  -9   3  15        7.49        4.86      1.54 o 
  -8   3  15        0.22       -0.26      1.92 o 
  -7   3  15       13.79       17.16      2.34 o 
  -6   3  15        5.58        5.70      1.82 o 
  -5   3  15       29.06       30.67      2.87 o 
  -4   3  15        2.34        4.01      1.33 o 
  -3   3  15       26.86       24.19      2.09 o 
  -2   3  15        2.94        2.51      2.22 o 
  -1   3  15       15.41       17.66      1.88 o 
   0   3  15        0.03       -1.14      1.14 o 
   1   3  15        8.65        8.23      1.57 o 
   2   3  15        4.19        3.63      1.37 o 
   3   3  15       10.05       10.32      1.76 o 
   4   3  15        3.93        4.86      1.58 o 
   5   3  15       11.22       12.07      3.17 o 
  -8   4  15        2.73        4.31      2.93 o 
  -7   4  15        0.36        1.11      1.79 o 
  -6   4  15        4.97        4.98      2.20 o 
  -5   4  15        3.78        3.47      1.44 o 
  -4   4  15        1.17        1.40      1.31 o 
  -3   4  15        4.49        2.71      1.72 o 
  -2   4  15        3.65        6.51      1.64 o 
  -1   4  15        8.52        9.54      1.75 o 
   0   4  15        0.00       -0.26      1.30 o 
   1   4  15        0.04        2.19      1.43 o 
   2   4  15        2.96        1.03      2.31 o 
 -12   0  16       17.13       26.92      4.23 o 
 -11   0  16        3.11        3.20      2.37 o 
 -10   0  16        1.16        1.09      2.14 o 
  -9   0  16        4.23        2.93      2.24 o 
  -8   0  16        0.61        1.03      2.11 o 
  -7   0  16      147.87      146.45      6.98 o 
  -6   0  16        0.03        1.61      1.94 o 
  -5   0  16       50.12       44.44      4.25 o 
  -4   0  16        5.95        4.02      2.22 o 
  -3   0  16        0.11        0.88      2.04 o 
  -2   0  16       40.04       49.73      4.44 o 
  -1   0  16        0.28       -0.15      2.03 o 
   0   0  16        1.17        0.24      1.98 o 
   1   0  16       46.55       65.82      4.92 o 
   2   0  16       14.19       14.23      2.11 o 
   3   0  16        1.76       -0.72      2.03 o 
   4   0  16        2.20        0.11      2.17 o 
   5   0  16        1.15       -0.59      2.32 o 
   6   0  16        4.22        1.16      2.58 o 
 -12   1  16        2.12        2.40      2.44 o 
 -11   1  16        4.90        8.11      2.02 o 
 -10   1  16       24.25       22.95      2.65 o 
  -9   1  16       10.29        7.50      1.87 o 
  -8   1  16        2.40        2.93      1.63 o 
  -7   1  16       47.36       51.31      3.20 o 
  -6   1  16        9.93        6.33      1.76 o 
  -5   1  16        2.78        1.53      3.06 o 
  -4   1  16       32.61       33.96      2.81 o 
  -3   1  16        8.23        8.33      1.82 o 
  -2   1  16        2.29        1.15      1.41 o 
  -1   1  16        1.91        4.81      2.35 o 
   0   1  16        2.41        0.55      1.40 o 
   1   1  16       36.96       42.90      2.46 o 
   2   1  16        0.42        1.69      1.20 o 
   3   1  16        2.16        0.19      1.07 o 
   4   1  16        0.89       -0.20      1.12 o 
   5   1  16       12.18       10.63      1.60 o 
   6   1  16       10.85       15.79      5.32 o 
 -11   2  16       36.85       47.67      4.92 o 
 -10   2  16        0.43        1.77      1.68 o 
  -9   2  16       53.23       56.20      3.84 o 
  -8   2  16        0.90        1.63      1.29 o 
  -7   2  16        3.99        5.38      1.40 o 
  -6   2  16        7.60        6.04      1.39 o 
  -5   2  16       24.16       26.15      2.94 o 
  -4   2  16       11.60       13.00      2.07 o 
  -3   2  16        7.31        6.56      1.77 o 
  -2   2  16       17.74       14.14      2.19 o 
  -1   2  16        5.98        7.73      1.46 o 
   0   2  16        0.26       -0.05      1.13 o 
   1   2  16       43.48       56.23      3.79 o 
   2   2  16        2.58        1.29      1.30 o 
   3   2  16        9.61       11.01      1.77 o 
   4   2  16       33.41       41.26      2.76 o 
   5   2  16        6.14        5.83      1.53 o 
  -9   3  16        0.43        0.89      1.78 o 
  -8   3  16       13.57       15.84      4.36 o 
  -7   3  16        9.98        9.20      2.22 o 
  -6   3  16        7.61        3.41      1.83 o 
  -5   3  16       56.87       63.34      6.60 o 
  -4   3  16        3.78        4.16      1.89 o 
  -3   3  16       12.88       15.20      2.18 o 
  -2   3  16       41.51       46.37      2.65 o 
  -1   3  16        0.21        0.11      1.18 o 
   0   3  16        4.93        4.34      1.49 o 
   1   3  16       13.65       17.55      2.04 o 
   2   3  16        0.02       -1.27      1.27 o 
   3   3  16        0.13        1.45      1.45 o 
  -5   4  16        4.02        3.18      2.31 o 
  -4   4  16        0.88        3.94      1.49 o 
  -3   4  16        0.20       -0.50      1.32 o 
  -2   4  16        1.78        1.94      1.41 o 
  -1   4  16        0.49        1.38      1.86 o 
 -11   1  17        4.63        2.72      2.56 o 
 -10   1  17        8.99        8.12      3.24 o 
  -9   1  17        0.08       -0.55      1.48 o 
  -8   1  17       12.82        8.92      2.02 o 
  -7   1  17        3.61        2.27      2.53 o 
  -6   1  17        0.49        0.29      1.41 o 
  -5   1  17        3.59        1.79      3.18 o 
  -4   1  17        3.05        3.34      1.61 o 
  -3   1  17        5.56        8.58      2.93 o 
  -2   1  17        0.66       -1.33      2.29 o 
  -1   1  17        4.98        4.81      2.46 o 
   0   1  17        0.14       -1.40      2.08 o 
   1   1  17        0.70        2.33      1.64 o 
   2   1  17        0.07        0.61      1.71 o 
   3   1  17        1.48        2.41      1.77 o 
   4   1  17        0.48        0.76      1.73 o 
 -10   2  17        4.82        5.21      2.85 o 
  -9   2  17        0.11       -0.08      1.60 o 
  -8   2  17        8.12        9.84      2.19 o 
  -7   2  17       13.46       16.42      2.90 o 
  -6   2  17       11.14       15.68      3.57 o 
  -5   2  17       13.47       16.17      2.36 o 
  -4   2  17        5.41        4.16      2.96 o 
  -3   2  17        0.71       -0.16      1.49 o 
  -2   2  17       15.29       14.73      2.33 o 
  -1   2  17        0.18        1.57      1.68 o 
   0   2  17       10.45       12.86      1.80 o 
   1   2  17        0.14        0.44      1.26 o 
   2   2  17        7.07        6.30      1.64 o 
   3   2  17        3.75        6.51      2.50 o 
  -7   3  17        0.38        0.26      1.72 o 
  -6   3  17        2.37        3.36      1.94 o 
  -5   3  17        4.06        4.76      1.96 o 
  -4   3  17        0.12        1.69      1.82 o 
  -3   3  17        1.37        0.43      1.74 o 
  -2   3  17        0.12       -1.60      1.60 o 
  -1   3  17        1.16        2.03      1.46 o 
   0   3  17        4.49        4.12      1.81 o 
   1   3  17        1.40        2.86      1.91 o 
  -9   0  18        0.53       -1.05      2.10 o 
  -8   0  18        0.00       -2.26      2.26 o 
  -7   0  18        0.10       -0.96      2.14 o 
  -6   0  18        3.15        4.67      2.46 o 
  -5   0  18        2.46        1.14      2.44 o 
  -4   0  18        7.91        5.54      2.64 o 
  -3   0  18        3.91        7.01      2.71 o 
  -2   0  18        1.97        0.77      2.32 o 
  -1   0  18        1.49       -0.01      2.35 o 
   0   0  18        0.94        3.03      2.55 o 
  -9   1  18        0.03       -2.20      2.20 o 
  -8   1  18        1.86        1.19      1.64 o 
  -7   1  18        0.04       -0.96      1.55 o 
  -6   1  18        5.93        3.71      1.89 o 
  -5   1  18        0.97        0.03      2.52 o 
  -4   1  18        7.98        7.14      1.98 o 
  -3   1  18        5.79        5.56      2.85 o 
  -2   1  18        0.78        1.69      2.51 o 
  -1   1  18       60.68       80.22      6.14 o 
   0   1  18        1.17        0.57      2.40 o 
   1   1  18        0.31        1.68      2.65 o 
   2   1  18        0.63       -0.43      1.72 o 
  -8   2  18        2.82        2.91      2.52 o 
  -7   2  18        1.26        0.27      2.68 o 
  -6   2  18        0.00       -2.35      2.35 o 
  -5   2  18        5.54        4.82      2.98 o 
  -4   2  18        0.01       -2.40      2.40 o 
  -3   2  18       10.74        9.06      3.32 o 
  -2   2  18       29.60       34.02      4.89 o 
  -1   2  18        4.33        6.47      3.15 o 
   0   2  18       13.68        8.45      2.27 o 
   1   2  18        0.40        1.27      1.47 o 
  -3   3  18        6.48       13.15      3.17 o 
  -7   1  19        4.67        3.80      2.53 o 
  -6   1  19        0.60       -1.62      1.62 o 
  -5   1  19        0.07       -1.65      1.65 o 
  -4   1  19        0.04        1.72      2.70 o 
  -3   1  19        0.78       -2.42      2.42 o 
  -2   1  19        0.10        1.31      2.80 o 
  -1   1  19        0.01       -2.44      2.44 o 
   0   1  19        0.40       -2.45      2.45 o 
                                                 
